# Supplementary material for: Transcriptome analysis of five ovarian stages reveals gonad maturation in female Macrobrachium nipponense
Source: BMC Genomics. 2021 Jul 6;22:510. doi: 10.1186/s12864-021-07737-5 (PMC8262026; doi:10.1186/s12864-021-07737-5)
Supplement: Supplementary file 4 — Additional file 4: [file 12864_2021_7737_MOESM4_ESM.xlsx]

## Sheet:  Table S1
Annotated databases	Annotated number	300<=length<1000	length>=1000
COG	6817	1961	4856
GO	5927	2335	3592
KEGG	6533	1761	4772
KOG	14393	4573	9820
Pfam	14857	4050	10807
Swissprot	17393	6373	11020
nr	30305	14831	15474
All	30878	15268	15610

## Sheet: Table S2
#id	log2(O2/O1)	padj	regulated
TRINITY_DN65209_c0_g1	7.77899	9.00778e-25	up
TRINITY_DN68342_c0_g1	-6.78739	3.47702e-23	down
TRINITY_DN78140_c4_g1	-7.2391	6.26757e-19	down
TRINITY_DN73412_c1_g1	-6.02919	7.71487e-17	down
TRINITY_DN82663_c6_g2	-6.93557	9.46705e-17	down
TRINITY_DN66755_c1_g1	-6.75373	2.1512e-15	down
TRINITY_DN66514_c0_g2	-6.5547	2.87767e-15	down
TRINITY_DN70053_c0_g1	-5.56775	2.32699e-13	down
TRINITY_DN73759_c2_g1	-5.3567	5.69823e-11	down
TRINITY_DN65000_c0_g1	-5.68669	2.01351e-10	down
TRINITY_DN72973_c2_g1	-5.17641	8.85506e-10	down
TRINITY_DN77101_c0_g1	-3.46996	8.85506e-10	down
TRINITY_DN77541_c0_g5	-5.56648	1.03613e-09	down
TRINITY_DN69671_c1_g2	-3.87595	1.17028e-09	down
TRINITY_DN67832_c5_g1	5.43919	4.24908e-09	up
TRINITY_DN72325_c1_g2	-4.86591	4.76061e-09	down
TRINITY_DN74415_c0_g1	-5.40325	8.88929e-09	down
TRINITY_DN68591_c0_g1	-3.13325	6.95747e-08	down
TRINITY_DN86555_c0_g1	-4.30521	7.94121e-08	down
TRINITY_DN81958_c0_g2	-4.9576	1.13192e-07	down
TRINITY_DN82277_c1_g3	-5.15049	2.47292e-07	down
TRINITY_DN73629_c2_g1	-5.05811	3.02404e-07	down
TRINITY_DN66744_c1_g3	-4.12132	7.83938e-07	down
TRINITY_DN86104_c1_g1	4.40099	8.16165e-07	up
TRINITY_DN80938_c1_g2	-3.29014	1.07793e-06	down
TRINITY_DN85456_c0_g1	-4.91378	1.32805e-06	down
TRINITY_DN72987_c7_g1	4.46728	1.78872e-06	up
TRINITY_DN70313_c0_g4	-4.8297	2.08484e-06	down
TRINITY_DN66523_c2_g2	-4.45601	2.61618e-06	down
TRINITY_DN85335_c2_g1	-4.0502	2.97634e-06	down
TRINITY_DN67982_c0_g4	-4.82409	3.59182e-06	down
TRINITY_DN69850_c0_g1	4.08692	4.96637e-06	up
TRINITY_DN83541_c0_g1	3.42881	6.95523e-06	up
TRINITY_DN70999_c2_g1	-3.39151	7.63197e-06	down
TRINITY_DN68673_c5_g2	-4.05059	8.02069e-06	down
TRINITY_DN81480_c5_g1	-3.88986	1.08463e-05	down
TRINITY_DN69238_c7_g1	-4.38108	1.88906e-05	down
TRINITY_DN76070_c2_g1	-4.59028	2.38501e-05	down
TRINITY_DN72126_c1_g1	-3.36573	3.463e-05	down
TRINITY_DN84706_c0_g1	-3.6157	3.66042e-05	down
TRINITY_DN83820_c1_g4	-3.52889	3.66222e-05	down
TRINITY_DN77558_c2_g2	-3.80559	6.22518e-05	down
TRINITY_DN67881_c8_g1	4.40221	6.91132e-05	up
TRINITY_DN69353_c0_g1	-4.40879	6.91132e-05	down
TRINITY_DN67790_c0_g1	-3.70632	7.11552e-05	down
TRINITY_DN85240_c0_g2	-2.90817	0.000116901	down
TRINITY_DN84257_c2_g3	-3.25405	0.000154667	down
TRINITY_DN63899_c0_g1	4.24777	0.000165504	up
TRINITY_DN72011_c0_g1	-2.70904	0.000199561	down
TRINITY_DN68450_c0_g1	-2.92492	0.000204207	down
TRINITY_DN75421_c1_g1	4.18582	0.000296847	up
TRINITY_DN68872_c4_g1	4.16339	0.000299023	up
TRINITY_DN81777_c2_g3	4.06952	0.000301606	up
TRINITY_DN80407_c3_g1	-3.3008	0.000306977	down
TRINITY_DN79215_c3_g1	3.99366	0.000311268	up
TRINITY_DN83991_c4_g1	-3.41177	0.000352952	down
TRINITY_DN84556_c0_g1	-3.98847	0.00038963	down
TRINITY_DN77962_c1_g3	-4.18549	0.00038963	down
TRINITY_DN69346_c3_g1	-3.8626	0.000425627	down
TRINITY_DN64939_c1_g1	-3.26373	0.000431677	down
TRINITY_DN82740_c0_g2	2.84119	0.000431677	up
TRINITY_DN73317_c0_g6	-3.96258	0.00049831	down
TRINITY_DN71233_c0_g1	3.1731	0.000518304	up
TRINITY_DN68451_c4_g1	-4.12804	0.000526398	down
TRINITY_DN65340_c0_g1	-3.56072	0.000551379	down
TRINITY_DN69435_c1_g2	2.98295	0.000672145	up
TRINITY_DN81881_c0_g2	-3.83157	0.000684761	down
TRINITY_DN81659_c0_g1	-2.85097	0.000714935	down
TRINITY_DN86493_c2_g2	3.65007	0.000799614	up
TRINITY_DN67613_c0_g2	3.35355	0.00084054	up
TRINITY_DN76244_c0_g2	-3.05929	0.000844386	down
TRINITY_DN76516_c0_g6	-2.38268	0.000911316	down
TRINITY_DN80381_c1_g7	-3.33047	0.00101538	down
TRINITY_DN66885_c3_g1	-3.29151	0.00107013	down
TRINITY_DN68416_c4_g2	-3.84686	0.00134741	down
TRINITY_DN86039_c3_g1	-3.48675	0.00151189	down
TRINITY_DN73638_c0_g1	-3.21288	0.00159942	down
TRINITY_DN83615_c1_g1	-3.04771	0.00162728	down
TRINITY_DN82115_c2_g1	-2.97438	0.00177459	down
TRINITY_DN71398_c2_g1	-3.37946	0.00214611	down
TRINITY_DN79542_c0_g3	-3.86415	0.00220851	down
TRINITY_DN74838_c0_g1	-3.34379	0.00220851	down
TRINITY_DN77263_c1_g1	-3.2451	0.00232215	down
TRINITY_DN86092_c0_g3	-3.84797	0.00250156	down
TRINITY_DN83910_c1_g1	3.668	0.00260513	up
TRINITY_DN82636_c1_g1	3.15433	0.00271843	up
TRINITY_DN75958_c2_g1	-2.79384	0.00274279	down
TRINITY_DN74960_c0_g1	-3.37862	0.00274279	down
TRINITY_DN84370_c4_g3	-2.69066	0.00278962	down
TRINITY_DN82112_c0_g2	3.50196	0.00278962	up
TRINITY_DN69740_c0_g3	-2.90787	0.00374524	down
TRINITY_DN63761_c0_g1	-2.80917	0.00398056	down
TRINITY_DN81951_c0_g1	-2.99336	0.00412191	down
TRINITY_DN85272_c4_g1	-2.86187	0.00450435	down
TRINITY_DN79847_c0_g3	-3.72102	0.00457416	down
TRINITY_DN82637_c5_g3	-3.35948	0.00467171	down
TRINITY_DN74459_c1_g5	-2.31747	0.00467171	down
TRINITY_DN81895_c0_g2	-3.36593	0.0050963	down
TRINITY_DN81977_c1_g1	-3.48994	0.00523435	down
TRINITY_DN85272_c4_g3	3.01072	0.00548061	up
TRINITY_DN77900_c3_g2	-3.22748	0.00575228	down
TRINITY_DN67288_c0_g1	-2.30756	0.00591056	down
TRINITY_DN84816_c1_g1	2.01098	0.00601657	up
TRINITY_DN77569_c1_g2	2.71369	0.00618086	up
TRINITY_DN80224_c1_g3	-2.71235	0.00620321	down
TRINITY_DN75404_c0_g3	-3.02187	0.00628813	down
TRINITY_DN60714_c0_g1	-3.6537	0.00628813	down
TRINITY_DN86889_c4_g1	3.05782	0.00629517	up
TRINITY_DN77140_c2_g2	-2.45997	0.0064131	down
TRINITY_DN74248_c6_g1	-2.28858	0.00663219	down
TRINITY_DN70080_c4_g1	-2.61438	0.00729674	down
TRINITY_DN80595_c1_g1	-2.90582	0.00729674	down
TRINITY_DN79625_c1_g1	2.82264	0.00729674	up
TRINITY_DN68869_c5_g1	3.34424	0.00738307	up
TRINITY_DN79806_c1_g1	3.58626	0.00738307	up
TRINITY_DN75367_c0_g3	2.39439	0.00756727	up
TRINITY_DN75101_c0_g1	2.01502	0.00776425	up
TRINITY_DN71105_c0_g1	-3.49209	0.00802431	down
TRINITY_DN83571_c0_g1	-2.10198	0.00829852	down
TRINITY_DN68450_c0_g2	-2.36587	0.00829852	down
TRINITY_DN85851_c2_g2	-2.86486	0.00855997	down
TRINITY_DN75086_c1_g1	-2.70402	0.008649	down
TRINITY_DN68783_c0_g1	2.78154	0.008649	up
TRINITY_DN79671_c1_g3	2.1684	0.00880657	up
TRINITY_DN86535_c2_g2	-2.42186	0.00884888	down
TRINITY_DN70946_c0_g1	3.14264	0.00884888	up
TRINITY_DN74900_c3_g1	3.05304	0.00904069	up
TRINITY_DN77176_c1_g1	-2.788	0.00904069	down
TRINITY_DN80848_c6_g3	-1.83299	0.00904069	down
TRINITY_DN65126_c0_g1	3.53554	0.00947844	up
TRINITY_DN81312_c0_g1	-2.73531	0.00962582	down
TRINITY_DN87041_c3_g2	-2.98954	0.00969537	down
TRINITY_DN79394_c1_g3	-3.11412	0.0105478	down
TRINITY_DN68362_c0_g1	-2.5507	0.0109632	down
TRINITY_DN78181_c1_g1	3.20331	0.0109632	up
TRINITY_DN67045_c2_g3	2.61527	0.0113616	up
TRINITY_DN87164_c5_g1	-2.10677	0.0121318	down
TRINITY_DN67990_c0_g1	2.8136	0.0123413	up
TRINITY_DN77358_c1_g2	-3.03971	0.0127939	down
TRINITY_DN75694_c0_g1	1.88873	0.0128619	up
TRINITY_DN72459_c0_g2	-2.46861	0.0130475	down
TRINITY_DN71306_c0_g2	-2.74323	0.0130828	down
TRINITY_DN85690_c2_g2	-2.67901	0.0130828	down
TRINITY_DN69623_c3_g1	-2.0783	0.0132181	down
TRINITY_DN79865_c1_g1	-2.92855	0.0133995	down
TRINITY_DN65215_c0_g1	-2.89402	0.0134874	down
TRINITY_DN81835_c0_g2	2.75506	0.0134874	up
TRINITY_DN86752_c4_g3	-2.9491	0.0138231	down
TRINITY_DN77305_c0_g2	3.10904	0.0138805	up
TRINITY_DN84684_c1_g1	-2.29829	0.0144081	down
TRINITY_DN74175_c0_g1	-3.42774	0.0146325	down
TRINITY_DN76258_c0_g1	2.73432	0.0146325	up
TRINITY_DN83834_c0_g1	-3.44451	0.0146325	down
TRINITY_DN69249_c2_g1	2.92819	0.0146325	up
TRINITY_DN69933_c3_g3	-3.31571	0.0152239	down
TRINITY_DN79192_c2_g1	3.41154	0.0155424	up
TRINITY_DN73625_c1_g6	-3.31078	0.0161373	down
TRINITY_DN77673_c0_g1	-2.47423	0.0164882	down
TRINITY_DN70688_c0_g3	3.12491	0.0164882	up
TRINITY_DN70443_c2_g1	3.38896	0.0164882	up
TRINITY_DN75714_c2_g1	2.08234	0.0164882	up
TRINITY_DN68316_c0_g2	3.05143	0.0167575	up
TRINITY_DN87196_c6_g1	-2.48747	0.0167575	down
TRINITY_DN74346_c1_g1	3.37574	0.0169096	up
TRINITY_DN71448_c4_g1	-3.38175	0.017075	down
TRINITY_DN86291_c8_g3	2.18364	0.017075	up
TRINITY_DN83392_c1_g3	2.69478	0.017075	up
TRINITY_DN70073_c0_g3	-3.27393	0.017075	down
TRINITY_DN70043_c2_g1	3.35561	0.0176423	up
TRINITY_DN67060_c5_g3	-3.32767	0.0176793	down
TRINITY_DN64577_c0_g1	-2.8694	0.0179557	down
TRINITY_DN75137_c0_g1	-2.23266	0.0181889	down
TRINITY_DN65782_c1_g1	-2.68085	0.0185313	down
TRINITY_DN74133_c0_g1	-2.5685	0.0185313	down
TRINITY_DN81666_c0_g1	-2.31085	0.0186992	down
TRINITY_DN74403_c1_g1	-3.24366	0.0187007	down
TRINITY_DN83354_c0_g1	2.0272	0.0187007	up
TRINITY_DN77246_c3_g1	-2.06478	0.0187007	down
TRINITY_DN80364_c2_g1	-3.16484	0.0188879	down
TRINITY_DN85244_c1_g5	2.96595	0.0192827	up
TRINITY_DN75652_c1_g2	3.23742	0.0193466	up
TRINITY_DN80687_c0_g2	3.00182	0.0193466	up
TRINITY_DN79833_c0_g1	2.50571	0.0193466	up
TRINITY_DN64186_c0_g1	3.21101	0.0202595	up
TRINITY_DN82439_c1_g1	3.04468	0.0203546	up
TRINITY_DN74601_c3_g3	3.19069	0.0205533	up
TRINITY_DN77134_c0_g1	-2.53891	0.0205533	down
TRINITY_DN66432_c0_g1	-1.98014	0.0210073	down
TRINITY_DN79852_c1_g1	-2.24844	0.0213676	down
TRINITY_DN84588_c1_g1	-2.29805	0.0215678	down
TRINITY_DN66045_c0_g1	-2.47125	0.022314	down
TRINITY_DN85913_c4_g1	-1.71987	0.0229738	down
TRINITY_DN82595_c0_g1	-2.601	0.0229738	down
TRINITY_DN68501_c0_g1	-2.3621	0.0231575	down
TRINITY_DN86463_c2_g2	-1.58102	0.0233297	down
TRINITY_DN64881_c0_g1	2.56208	0.0233297	up
TRINITY_DN71420_c1_g1	2.79596	0.0242503	up
TRINITY_DN78966_c1_g1	-3.28255	0.0242707	down
TRINITY_DN72375_c2_g1	2.98305	0.0247459	up
TRINITY_DN65192_c0_g1	-2.75782	0.0250192	down
TRINITY_DN79116_c1_g1	-2.73923	0.0256726	down
TRINITY_DN48221_c0_g1	-3.26319	0.0257082	down
TRINITY_DN84282_c6_g1	3.24308	0.0271887	up
TRINITY_DN83350_c0_g1	-3.02747	0.0275984	down
TRINITY_DN68412_c2_g3	2.72864	0.0279799	up
TRINITY_DN82335_c0_g1	-1.61177	0.0281626	down
TRINITY_DN63226_c1_g1	-3.20684	0.0282118	down
TRINITY_DN61488_c0_g2	3.22077	0.0304684	up
TRINITY_DN75174_c2_g4	2.34455	0.0304693	up
TRINITY_DN80241_c7_g1	3.21155	0.0304693	up
TRINITY_DN69560_c1_g2	-2.78681	0.0304693	down
TRINITY_DN80935_c0_g1	-3.10199	0.0304693	down
TRINITY_DN72053_c0_g4	-1.83911	0.0304693	down
TRINITY_DN86402_c2_g2	-2.81634	0.0304693	down
TRINITY_DN69912_c1_g2	-3.03987	0.0304693	down
TRINITY_DN87009_c1_g1	-2.23925	0.0304693	down
TRINITY_DN78890_c1_g2	-2.14833	0.0304693	down
TRINITY_DN79720_c0_g1	-2.50194	0.0304834	down
TRINITY_DN81658_c2_g1	-1.96963	0.0304896	down
TRINITY_DN80461_c0_g1	-2.0402	0.0304983	down
TRINITY_DN67119_c0_g1	-3.20656	0.0316712	down
TRINITY_DN68218_c0_g1	-2.4535	0.032559	down
TRINITY_DN71728_c0_g4	3.09085	0.0325621	up
TRINITY_DN85322_c0_g1	-2.87501	0.0326485	down
TRINITY_DN83036_c1_g1	-2.03239	0.0332247	down
TRINITY_DN84208_c1_g1	-2.79126	0.0332247	down
TRINITY_DN84881_c1_g4	3.08304	0.0332555	up
TRINITY_DN82516_c1_g2	-2.80706	0.0335941	down
TRINITY_DN69542_c0_g1	-2.36159	0.0342193	down
TRINITY_DN67848_c0_g1	2.95677	0.0342193	up
TRINITY_DN74609_c4_g1	1.90589	0.034582	up
TRINITY_DN83308_c1_g2	-1.89493	0.0356696	down
TRINITY_DN75670_c0_g1	1.81444	0.035716	up
TRINITY_DN84370_c4_g2	-2.43422	0.035716	down
TRINITY_DN72738_c2_g3	-1.95701	0.0357583	down
TRINITY_DN85735_c2_g2	-2.49668	0.0357583	down
TRINITY_DN65965_c1_g2	-3.17098	0.0361412	down
TRINITY_DN63924_c0_g1	-2.96319	0.0361714	down
TRINITY_DN68673_c5_g3	-3.12335	0.0366559	down
TRINITY_DN47513_c0_g1	-3.0141	0.0366559	down
TRINITY_DN75962_c0_g1	2.73417	0.0366559	up
TRINITY_DN80806_c3_g1	-1.99005	0.0367983	down
TRINITY_DN73020_c3_g1	-1.96266	0.0368496	down
TRINITY_DN77275_c3_g2	3.02941	0.0373508	up
TRINITY_DN78711_c1_g1	2.00649	0.0374167	up
TRINITY_DN76538_c0_g2	-1.85031	0.0374762	down
TRINITY_DN66744_c1_g1	-2.99705	0.0376656	down
TRINITY_DN69292_c1_g1	-2.32451	0.0376656	down
TRINITY_DN66869_c2_g2	-3.09083	0.0379819	down
TRINITY_DN61457_c0_g1	-1.91883	0.038123	down
TRINITY_DN71509_c0_g1	1.6916	0.038123	up
TRINITY_DN83910_c1_g4	-2.10382	0.0385278	down
TRINITY_DN74127_c1_g3	-2.61332	0.0391254	down
TRINITY_DN83550_c1_g2	-3.13895	0.0392519	down
TRINITY_DN68949_c2_g1	-2.11391	0.0402876	down
TRINITY_DN80136_c0_g1	2.52348	0.0419169	up
TRINITY_DN74281_c0_g1	-1.95786	0.0419922	down
TRINITY_DN64643_c0_g1	2.66228	0.0441711	up
TRINITY_DN81989_c1_g1	-2.1157	0.0445792	down
TRINITY_DN81142_c0_g1	-1.84191	0.0460331	down
TRINITY_DN79401_c0_g4	-2.42901	0.0479388	down
TRINITY_DN72270_c1_g1	1.83678	0.0487941	up
#id	log2(O3/O2)	padj	regulated
TRINITY_DN74116_c0_g1	6.48248	6.31221e-18	up
TRINITY_DN63031_c0_g1	5.62771	4.38655e-15	up
TRINITY_DN80794_c3_g1	6.70461	6.76685e-15	up
TRINITY_DN63031_c0_g2	6.59273	1.08833e-13	up
TRINITY_DN75714_c2_g1	-4.61407	3.57614e-11	down
TRINITY_DN83663_c0_g1	5.0796	1.48725e-09	up
TRINITY_DN67986_c0_g1	4.77269	2.19095e-08	up
TRINITY_DN77101_c0_g1	4.41991	4.33946e-08	up
TRINITY_DN82799_c0_g4	4.95003	5.32339e-08	up
TRINITY_DN67045_c2_g2	3.15949	6.35249e-08	up
TRINITY_DN70053_c0_g1	4.62011	1.35007e-07	up
TRINITY_DN75552_c0_g1	-3.99434	1.7082e-07	down
TRINITY_DN68003_c0_g1	4.83856	7.38399e-07	up
TRINITY_DN83663_c1_g1	4.15193	1.10581e-06	up
TRINITY_DN73460_c1_g6	-5.16423	1.10581e-06	down
TRINITY_DN82799_c0_g3	5.06333	1.31689e-06	up
TRINITY_DN85268_c2_g1	-4.45874	1.51436e-06	down
TRINITY_DN80355_c2_g1	3.3094	3.81715e-06	up
TRINITY_DN69286_c2_g1	4.52032	4.56052e-06	up
TRINITY_DN65350_c0_g1	3.69898	5.34492e-06	up
TRINITY_DN66981_c0_g1	4.6713	5.40621e-06	up
TRINITY_DN81852_c0_g1	2.85111	6.76323e-06	up
TRINITY_DN75614_c4_g2	3.43235	7.88925e-06	up
TRINITY_DN86529_c0_g2	2.49118	9.51072e-06	up
TRINITY_DN70826_c0_g2	-4.7521	1.43521e-05	down
TRINITY_DN80539_c0_g2	4.00676	1.55079e-05	up
TRINITY_DN86291_c8_g3	2.55408	1.55079e-05	up
TRINITY_DN67881_c8_g1	-4.75171	1.82134e-05	down
TRINITY_DN73412_c1_g1	4.29909	2.06807e-05	up
TRINITY_DN67790_c0_g1	3.84582	3.54769e-05	up
TRINITY_DN75620_c0_g1	3.53191	3.88021e-05	up
TRINITY_DN62268_c0_g1	4.64559	4.67955e-05	up
TRINITY_DN81482_c3_g1	3.28399	6.2038e-05	up
TRINITY_DN81312_c0_g1	2.99988	6.69742e-05	up
TRINITY_DN76257_c9_g1	-3.39783	8.33727e-05	down
TRINITY_DN75962_c0_g1	-4.20514	8.63555e-05	down
TRINITY_DN85751_c0_g2	2.37181	8.63555e-05	up
TRINITY_DN86277_c1_g1	-3.94117	9.37256e-05	down
TRINITY_DN85094_c2_g3	-3.86616	0.000145366	down
TRINITY_DN82396_c0_g1	2.97791	0.000151403	up
TRINITY_DN78670_c3_g1	4.38996	0.000177753	up
TRINITY_DN63394_c0_g1	3.99914	0.000186301	up
TRINITY_DN78339_c1_g1	2.79673	0.000238747	up
TRINITY_DN67323_c0_g1	3.17232	0.000247593	up
TRINITY_DN85821_c1_g1	3.52613	0.000268585	up
TRINITY_DN65768_c0_g1	4.15467	0.000294893	up
TRINITY_DN73677_c0_g1	3.46561	0.000310226	up
TRINITY_DN74039_c0_g1	3.72741	0.000311117	up
TRINITY_DN75404_c0_g1	3.01297	0.000320262	up
TRINITY_DN69905_c1_g1	2.95192	0.000321164	up
TRINITY_DN74459_c1_g5	2.39179	0.000344398	up
TRINITY_DN81990_c0_g2	2.77058	0.000360353	up
TRINITY_DN86291_c8_g2	2.4967	0.000397049	up
TRINITY_DN85717_c1_g2	2.69226	0.000397465	up
TRINITY_DN68675_c0_g1	3.44082	0.000417979	up
TRINITY_DN68641_c0_g1	2.52771	0.000423014	up
TRINITY_DN73159_c1_g2	3.01669	0.000454301	up
TRINITY_DN74967_c3_g1	2.29524	0.000474467	up
TRINITY_DN71152_c1_g1	-3.54777	0.000562044	down
TRINITY_DN85467_c1_g1	3.61389	0.000599198	up
TRINITY_DN71256_c0_g1	2.72889	0.000599198	up
TRINITY_DN83054_c0_g3	-3.6522	0.000693102	down
TRINITY_DN68765_c1_g2	3.45079	0.000699886	up
TRINITY_DN87164_c5_g1	2.7318	0.000703818	up
TRINITY_DN80240_c0_g1	2.33673	0.000703818	up
TRINITY_DN68673_c5_g2	3.33018	0.000752954	up
TRINITY_DN70487_c0_g4	3.54601	0.000810411	up
TRINITY_DN69712_c0_g2	4.14855	0.000828838	up
TRINITY_DN68933_c0_g2	3.17205	0.000856684	up
TRINITY_DN70915_c4_g2	2.67948	0.000883152	up
TRINITY_DN76925_c2_g1	3.81328	0.00089102	up
TRINITY_DN65631_c0_g1	4.11602	0.000956302	up
TRINITY_DN63315_c0_g1	4.10092	0.00100148	up
TRINITY_DN86854_c1_g3	-2.32628	0.00100148	down
TRINITY_DN87225_c8_g1	-3.1444	0.00102453	down
TRINITY_DN83260_c0_g1	3.34898	0.00112556	up
TRINITY_DN87121_c3_g1	-3.20001	0.00115492	down
TRINITY_DN68866_c1_g2	-2.38041	0.00117155	down
TRINITY_DN76982_c0_g1	3.51012	0.00122012	up
TRINITY_DN86911_c3_g3	-3.17777	0.00134033	down
TRINITY_DN76443_c1_g2	2.94778	0.00139341	up
TRINITY_DN84737_c2_g3	-3.27065	0.00144366	down
TRINITY_DN80774_c1_g1	3.89044	0.00144366	up
TRINITY_DN80564_c1_g1	-2.94157	0.00146173	down
TRINITY_DN66016_c0_g1	4.03296	0.00147126	up
TRINITY_DN78920_c0_g2	-3.33997	0.00147126	down
TRINITY_DN80025_c1_g2	-3.38151	0.00151254	down
TRINITY_DN87125_c2_g1	-3.07307	0.00151254	down
TRINITY_DN67107_c0_g1	2.3363	0.00151254	up
TRINITY_DN80200_c2_g3	3.77964	0.0015525	up
TRINITY_DN75434_c0_g1	-3.1743	0.00161039	down
TRINITY_DN65801_c0_g1	2.84125	0.00166937	up
TRINITY_DN81951_c0_g1	3.40952	0.00166937	up
TRINITY_DN86564_c0_g3	-2.97413	0.001774	down
TRINITY_DN71548_c0_g5	-3.47241	0.001774	down
TRINITY_DN69590_c0_g1	3.53954	0.0018785	up
TRINITY_DN77521_c0_g1	3.21083	0.0018785	up
TRINITY_DN77305_c0_g3	3.05635	0.00190088	up
TRINITY_DN78181_c1_g1	-3.69172	0.00193463	down
TRINITY_DN67986_c1_g1	3.96715	0.00196342	up
TRINITY_DN72459_c0_g2	2.71551	0.00196427	up
TRINITY_DN85717_c1_g1	2.42459	0.00232644	up
TRINITY_DN73211_c0_g2	3.91162	0.00232644	up
TRINITY_DN69595_c0_g2	3.00336	0.00238612	up
TRINITY_DN82605_c1_g1	-3.38957	0.00249372	down
TRINITY_DN86927_c6_g2	-3.15783	0.00249372	down
TRINITY_DN76542_c0_g1	-3.18096	0.00253672	down
TRINITY_DN64603_c0_g1	2.13037	0.00266727	up
TRINITY_DN87045_c0_g1	-3.88287	0.00266727	down
TRINITY_DN73737_c0_g2	2.74446	0.00266727	up
TRINITY_DN62737_c0_g1	-3.33385	0.00266727	down
TRINITY_DN77323_c1_g2	-3.87352	0.0029698	down
TRINITY_DN70915_c4_g3	2.48293	0.00305843	up
TRINITY_DN84570_c1_g2	2.87701	0.00350798	up
TRINITY_DN71508_c0_g1	3.52313	0.00356082	up
TRINITY_DN72358_c2_g3	3.34316	0.00356082	up
TRINITY_DN64694_c0_g1	2.84974	0.00356082	up
TRINITY_DN72398_c0_g3	2.4721	0.00366211	up
TRINITY_DN71448_c4_g1	3.81497	0.00366211	up
TRINITY_DN85251_c0_g2	2.24205	0.00399842	up
TRINITY_DN65471_c0_g1	3.43751	0.00404221	up
TRINITY_DN72270_c1_g1	2.00375	0.00404221	up
TRINITY_DN84160_c0_g1	3.40807	0.00409823	up
TRINITY_DN74179_c2_g1	2.24202	0.00417167	up
TRINITY_DN74156_c0_g1	-2.16549	0.00419424	down
TRINITY_DN67442_c1_g1	-2.9466	0.00419424	down
TRINITY_DN69809_c0_g1	2.98037	0.00419424	up
TRINITY_DN86307_c1_g1	-2.92017	0.0043229	down
TRINITY_DN79645_c1_g1	-3.00668	0.00451623	down
TRINITY_DN75367_c0_g3	-2.60803	0.00451623	down
TRINITY_DN77236_c0_g2	3.24403	0.00476886	up
TRINITY_DN65000_c0_g1	3.58274	0.0048364	up
TRINITY_DN72735_c6_g1	-3.26344	0.0048364	down
TRINITY_DN84503_c0_g2	2.15598	0.00494354	up
TRINITY_DN82475_c2_g1	2.72385	0.00514572	up
TRINITY_DN67077_c0_g1	3.37584	0.00528138	up
TRINITY_DN86170_c1_g1	2.08167	0.00530177	up
TRINITY_DN72325_c1_g2	3.04586	0.00537763	up
TRINITY_DN73673_c2_g3	-3.74779	0.00537763	down
TRINITY_DN64923_c0_g1	3.17958	0.00544149	up
TRINITY_DN75994_c1_g2	3.13119	0.00551667	up
TRINITY_DN86529_c0_g3	1.96171	0.00551667	up
TRINITY_DN76422_c3_g1	2.38871	0.00571599	up
TRINITY_DN73906_c2_g5	-3.09395	0.0057554	down
TRINITY_DN81196_c1_g1	2.04602	0.00580346	up
TRINITY_DN79716_c4_g1	3.59185	0.00607788	up
TRINITY_DN81142_c0_g1	2.49017	0.00620201	up
TRINITY_DN86291_c8_g1	2.59462	0.00632345	up
TRINITY_DN80275_c0_g1	2.09912	0.00632345	up
TRINITY_DN86840_c2_g2	3.57163	0.00632345	up
TRINITY_DN70092_c0_g1	2.12394	0.00651942	up
TRINITY_DN70115_c1_g1	3.40934	0.00651942	up
TRINITY_DN75434_c0_g2	-2.95721	0.00651942	down
TRINITY_DN83598_c1_g1	-2.85947	0.00666192	down
TRINITY_DN73209_c4_g1	-3.26812	0.00666192	down
TRINITY_DN75990_c4_g1	-3.27305	0.00666192	down
TRINITY_DN71779_c1_g1	-1.81413	0.00666192	down
TRINITY_DN71754_c1_g1	-2.2917	0.00666192	down
TRINITY_DN68686_c0_g1	2.43375	0.00666192	up
TRINITY_DN84192_c0_g2	2.72982	0.00666192	up
TRINITY_DN64725_c0_g1	3.42034	0.00681705	up
TRINITY_DN86564_c0_g2	-2.77835	0.00712909	down
TRINITY_DN79542_c0_g3	3.66015	0.00714592	up
TRINITY_DN87178_c1_g2	-2.29398	0.00714592	down
TRINITY_DN82799_c0_g7	3.2128	0.00804473	up
TRINITY_DN83387_c1_g2	-3.09951	0.00806394	down
TRINITY_DN70452_c0_g2	-2.7449	0.00806394	down
TRINITY_DN72575_c2_g1	2.49313	0.00807468	up
TRINITY_DN86176_c0_g4	2.65235	0.00826255	up
TRINITY_DN72180_c0_g1	2.95594	0.00826255	up
TRINITY_DN71790_c1_g1	2.0856	0.00826255	up
TRINITY_DN87049_c1_g1	1.93573	0.0083374	up
TRINITY_DN77738_c2_g1	-2.0298	0.00834518	down
TRINITY_DN71515_c3_g1	-3.39921	0.00874594	down
TRINITY_DN70732_c0_g1	3.14863	0.00900925	up
TRINITY_DN86911_c3_g1	-2.83675	0.00906198	down
TRINITY_DN81990_c0_g1	2.37305	0.00910028	up
TRINITY_DN75892_c0_g1	-2.69471	0.00920504	down
TRINITY_DN85698_c1_g2	3.59846	0.00933986	up
TRINITY_DN85913_c4_g1	2.09665	0.00936604	up
TRINITY_DN80025_c1_g3	-3.05284	0.00940032	down
TRINITY_DN67124_c1_g2	3.37379	0.00965397	up
TRINITY_DN71006_c1_g1	-2.7529	0.00980937	down
TRINITY_DN71941_c1_g3	-2.07431	0.010096	down
TRINITY_DN80369_c0_g4	2.33019	0.0103097	up
TRINITY_DN71432_c0_g1	2.85272	0.0105164	up
TRINITY_DN83330_c2_g3	-3.26353	0.0105164	down
TRINITY_DN69700_c0_g2	2.96189	0.0107624	up
TRINITY_DN75755_c1_g1	3.55338	0.0114189	up
TRINITY_DN78913_c0_g1	2.73494	0.0115108	up
TRINITY_DN80938_c1_g2	2.70355	0.0119484	up
TRINITY_DN78179_c0_g3	-3.07998	0.0120854	down
TRINITY_DN81500_c0_g1	-2.52679	0.0120854	down
TRINITY_DN66578_c0_g1	3.41117	0.0120854	up
TRINITY_DN85416_c0_g1	3.1692	0.0120854	up
TRINITY_DN72883_c0_g2	2.41201	0.0123162	up
TRINITY_DN82878_c0_g2	2.09688	0.0125841	up
TRINITY_DN83663_c1_g2	3.51279	0.0128853	up
TRINITY_DN75958_c2_g1	2.47466	0.0131257	up
TRINITY_DN65437_c0_g1	-2.40286	0.013742	down
TRINITY_DN86176_c1_g1	3.15765	0.0141908	up
TRINITY_DN73711_c0_g1	2.27399	0.0144823	up
TRINITY_DN74007_c0_g1	2.77467	0.0146866	up
TRINITY_DN74900_c3_g1	-2.82843	0.0146866	down
TRINITY_DN69974_c5_g1	3.48369	0.0146866	up
TRINITY_DN68473_c2_g4	2.86109	0.0147641	up
TRINITY_DN74277_c0_g1	-2.72522	0.0150549	down
TRINITY_DN68919_c0_g1	2.54809	0.0164282	up
TRINITY_DN82586_c0_g3	3.45616	0.0164282	up
TRINITY_DN86462_c3_g3	-2.8826	0.0168406	down
TRINITY_DN77615_c0_g1	2.1221	0.0174244	up
TRINITY_DN73867_c0_g1	2.18523	0.0175819	up
TRINITY_DN84673_c1_g1	-1.83847	0.0176486	down
TRINITY_DN80848_c6_g3	1.8249	0.0179304	up
TRINITY_DN72575_c2_g2	2.265	0.0182307	up
TRINITY_DN68177_c1_g1	3.1375	0.0191796	up
TRINITY_DN86117_c5_g3	-2.70413	0.0193843	down
TRINITY_DN77695_c1_g2	-2.099	0.0193843	down
TRINITY_DN73756_c0_g1	2.12157	0.0214393	up
TRINITY_DN63541_c0_g1	3.17739	0.0215217	up
TRINITY_DN70639_c0_g2	-2.77143	0.0215217	down
TRINITY_DN85315_c1_g1	2.37418	0.0215217	up
TRINITY_DN76674_c1_g1	2.28765	0.0216935	up
TRINITY_DN67045_c2_g1	2.37481	0.0217617	up
TRINITY_DN68674_c3_g3	-2.83456	0.0223219	down
TRINITY_DN81918_c0_g1	2.2562	0.0223219	up
TRINITY_DN65438_c1_g2	-3.25685	0.022471	down
TRINITY_DN69313_c0_g1	2.23391	0.022471	up
TRINITY_DN78913_c0_g2	2.68833	0.0225055	up
TRINITY_DN68708_c0_g1	2.48581	0.0233413	up
TRINITY_DN87140_c5_g1	-2.57653	0.0234501	down
TRINITY_DN80806_c3_g1	2.14495	0.0237602	up
TRINITY_DN85031_c0_g1	2.25986	0.0238318	up
TRINITY_DN68320_c2_g1	2.84165	0.0250954	up
TRINITY_DN73001_c2_g1	2.88705	0.0252963	up
TRINITY_DN72685_c0_g1	3.33961	0.0254952	up
TRINITY_DN66633_c1_g2	1.72952	0.025702	up
TRINITY_DN84587_c0_g1	-3.33401	0.026735	down
TRINITY_DN83773_c3_g1	-2.59379	0.026735	down
TRINITY_DN83848_c2_g1	-2.69333	0.026735	down
TRINITY_DN86641_c4_g3	-2.71109	0.026735	down
TRINITY_DN72119_c2_g2	-1.71867	0.026735	down
TRINITY_DN67353_c2_g4	-1.93819	0.026735	down
TRINITY_DN83943_c1_g3	-1.77504	0.026735	down
TRINITY_DN66550_c2_g1	-3.31833	0.026735	down
TRINITY_DN78314_c1_g2	-3.00035	0.026735	down
TRINITY_DN70551_c0_g1	2.39207	0.0268423	up
TRINITY_DN83886_c0_g1	2.1732	0.0270175	up
TRINITY_DN84020_c0_g2	-1.94066	0.0270786	down
TRINITY_DN81893_c0_g2	-2.47409	0.0276741	down
TRINITY_DN86765_c1_g1	-2.69877	0.027957	down
TRINITY_DN83054_c0_g2	-3.04966	0.0279785	down
TRINITY_DN85308_c0_g1	-2.61497	0.0284033	down
TRINITY_DN57219_c0_g1	2.45532	0.0285715	up
TRINITY_DN83825_c4_g1	2.12482	0.0287126	up
TRINITY_DN66696_c0_g1	2.39441	0.0287764	up
TRINITY_DN70923_c2_g2	2.27567	0.0290769	up
TRINITY_DN83161_c0_g1	2.10281	0.0290769	up
TRINITY_DN64954_c0_g1	-3.14617	0.0290769	down
TRINITY_DN80224_c1_g3	2.45353	0.0290769	up
TRINITY_DN79225_c4_g1	-2.57624	0.0290769	down
TRINITY_DN83712_c0_g2	2.21183	0.0292066	up
TRINITY_DN71501_c2_g2	3.28593	0.0293618	up
TRINITY_DN86627_c3_g1	2.2266	0.0293925	up
TRINITY_DN70745_c0_g1	3.09759	0.0293925	up
TRINITY_DN75507_c1_g2	-3.2809	0.02979	down
TRINITY_DN64643_c0_g1	-2.65158	0.0299605	down
TRINITY_DN79277_c0_g1	-2.41698	0.0302219	down
TRINITY_DN83047_c2_g2	-2.38555	0.0303756	down
TRINITY_DN85955_c0_g1	2.06099	0.0305986	up
TRINITY_DN66932_c0_g1	2.87857	0.030946	up
TRINITY_DN76604_c0_g4	-2.99054	0.030946	down
TRINITY_DN64349_c0_g1	-2.33592	0.0315199	down
TRINITY_DN86462_c3_g1	-2.61685	0.0315199	down
TRINITY_DN71402_c0_g1	2.44053	0.0315199	up
TRINITY_DN84436_c1_g4	2.79991	0.0316197	up
TRINITY_DN70895_c2_g2	1.89027	0.0316197	up
TRINITY_DN84462_c0_g2	-1.69186	0.0317984	down
TRINITY_DN65623_c1_g3	3.25884	0.0320386	up
TRINITY_DN67045_c2_g3	2.18993	0.0330045	up
TRINITY_DN85827_c1_g1	1.78598	0.0332519	up
TRINITY_DN65680_c0_g2	-2.08506	0.0333064	down
TRINITY_DN63885_c0_g1	3.25478	0.0333348	up
TRINITY_DN70250_c0_g2	2.03452	0.0336341	up
TRINITY_DN76244_c0_g2	2.82198	0.0339824	up
TRINITY_DN85251_c0_g3	1.64536	0.0343256	up
TRINITY_DN73929_c0_g1	-2.71927	0.0344766	down
TRINITY_DN74286_c1_g2	-2.27132	0.0344766	down
TRINITY_DN73226_c3_g1	2.16574	0.0347267	up
TRINITY_DN77539_c1_g1	1.82131	0.0347267	up
TRINITY_DN80538_c0_g1	1.9512	0.0347267	up
TRINITY_DN76510_c1_g1	3.14118	0.0356505	up
TRINITY_DN74210_c0_g2	2.24311	0.0365486	up
TRINITY_DN81983_c0_g2	2.36371	0.0369376	up
TRINITY_DN70452_c0_g1	-3.0518	0.0370814	down
TRINITY_DN87161_c6_g1	-2.50451	0.0380166	down
TRINITY_DN71511_c0_g2	-1.67936	0.0381198	down
TRINITY_DN71361_c3_g1	-2.97175	0.0383722	down
TRINITY_DN70595_c2_g1	2.17742	0.0394625	up
TRINITY_DN64189_c0_g1	-1.74187	0.0394625	down
TRINITY_DN68567_c2_g3	-3.19509	0.0394884	down
TRINITY_DN79806_c1_g2	-3.20422	0.0394884	down
TRINITY_DN81161_c1_g1	-2.0768	0.0396184	down
TRINITY_DN85038_c0_g2	1.73777	0.0396759	up
TRINITY_DN80705_c0_g2	2.92196	0.0396759	up
TRINITY_DN77610_c4_g1	1.81165	0.0398685	up
TRINITY_DN85554_c0_g2	2.1034	0.0400936	up
TRINITY_DN73598_c2_g1	2.49871	0.0401619	up
TRINITY_DN81201_c0_g1	2.7184	0.0410453	up
TRINITY_DN66816_c0_g1	2.72819	0.0410453	up
TRINITY_DN83773_c3_g2	-2.55227	0.041102	down
TRINITY_DN77700_c0_g2	2.0969	0.0419387	up
TRINITY_DN75566_c4_g1	1.73472	0.0421315	up
TRINITY_DN69503_c2_g1	2.09495	0.0423649	up
TRINITY_DN68589_c4_g1	2.76633	0.0423649	up
TRINITY_DN84535_c0_g1	2.65724	0.0423649	up
TRINITY_DN74545_c0_g1	1.67915	0.0425276	up
TRINITY_DN80884_c1_g1	2.94463	0.0425276	up
TRINITY_DN78842_c0_g1	1.49018	0.0425276	up
TRINITY_DN75964_c0_g1	2.54366	0.0425276	up
TRINITY_DN67622_c10_g1	3.17502	0.0425276	up
TRINITY_DN67198_c2_g1	-2.83222	0.0427507	down
TRINITY_DN64241_c0_g1	2.09225	0.0428168	up
TRINITY_DN69435_c1_g2	-2.28685	0.0438366	down
TRINITY_DN80460_c1_g3	-3.15093	0.0444536	down
TRINITY_DN73045_c2_g1	3.05343	0.0449767	up
TRINITY_DN70151_c3_g5	1.80202	0.0449767	up
TRINITY_DN64939_c1_g1	2.35808	0.0449767	up
TRINITY_DN83567_c1_g1	1.88633	0.0449767	up
TRINITY_DN86627_c3_g2	2.26083	0.0465179	up
TRINITY_DN73927_c2_g1	1.91533	0.0468889	up
TRINITY_DN80687_c0_g1	-1.77605	0.0468889	down
TRINITY_DN73038_c0_g1	2.28924	0.0470708	up
TRINITY_DN84974_c0_g3	-2.62004	0.0474688	down
TRINITY_DN78518_c1_g2	2.34374	0.0476789	up
TRINITY_DN83387_c1_g1	-3.13557	0.0476789	down
TRINITY_DN73990_c4_g1	2.68676	0.0479584	up
TRINITY_DN70202_c3_g1	1.92956	0.0480013	up
TRINITY_DN66310_c2_g1	-1.65159	0.0480013	down
TRINITY_DN81296_c0_g1	2.27345	0.0480013	up
TRINITY_DN78348_c1_g1	-1.91886	0.0480013	down
TRINITY_DN68860_c0_g1	-2.27337	0.0480013	down
TRINITY_DN65862_c0_g1	-3.05215	0.0482212	down
TRINITY_DN80945_c2_g1	1.98905	0.0483132	up
TRINITY_DN80080_c1_g1	2.874	0.0483132	up
TRINITY_DN70712_c2_g1	1.75699	0.0483132	up
TRINITY_DN71549_c3_g1	2.34265	0.0488423	up
TRINITY_DN83360_c0_g3	3.13077	0.0489221	up
TRINITY_DN82628_c0_g2	2.95358	0.0494111	up
#id	log2(O4/O3)	padj	regulated
TRINITY_DN80794_c3_g1	-6.21866	5.35847e-09	down
TRINITY_DN67462_c1_g1	-7.04939	7.18669e-09	down
TRINITY_DN68933_c0_g2	-6.07009	2.78369e-08	down
TRINITY_DN78702_c1_g1	-6.4011	3.12862e-08	down
TRINITY_DN78873_c0_g3	6.08612	3.12862e-08	up
TRINITY_DN79163_c0_g2	-5.56836	5.07177e-08	down
TRINITY_DN83943_c1_g2	-6.66918	5.34343e-08	down
TRINITY_DN83361_c0_g1	-4.71578	5.65485e-08	down
TRINITY_DN77774_c1_g2	-5.38366	8.74123e-08	down
TRINITY_DN65362_c4_g3	6.52227	8.74123e-08	up
TRINITY_DN84913_c0_g1	6.10405	2.03515e-07	up
TRINITY_DN83026_c0_g1	-6.08267	2.32573e-07	down
TRINITY_DN65437_c0_g1	-5.7531	2.71818e-07	down
TRINITY_DN80600_c1_g1	6.26141	4.69511e-07	up
TRINITY_DN78537_c0_g1	-6.31339	4.69511e-07	down
TRINITY_DN68199_c0_g1	-5.86842	5.80474e-07	down
TRINITY_DN84586_c2_g1	-4.83001	1.06804e-06	down
TRINITY_DN70053_c0_g1	-5.22188	1.82069e-06	down
TRINITY_DN81707_c0_g1	4.24557	1.82069e-06	up
TRINITY_DN77949_c0_g1	-5.51995	3.61807e-06	down
TRINITY_DN79765_c5_g1	-6.06553	4.81007e-06	down
TRINITY_DN86993_c1_g1	-6.08109	7.99794e-06	down
TRINITY_DN76282_c0_g1	-5.40972	1.01394e-05	down
TRINITY_DN72358_c2_g3	-5.78202	2.11672e-05	down
TRINITY_DN72358_c2_g2	-4.89871	2.11672e-05	down
TRINITY_DN74071_c0_g2	-5.82122	2.14899e-05	down
TRINITY_DN74517_c1_g1	4.88562	2.14899e-05	up
TRINITY_DN73451_c0_g2	5.74705	2.15023e-05	up
TRINITY_DN71741_c0_g4	-4.6781	3.00966e-05	down
TRINITY_DN83515_c2_g2	-4.2899	3.2211e-05	down
TRINITY_DN86956_c1_g1	-4.82455	3.83183e-05	down
TRINITY_DN70281_c0_g1	-5.07788	4.34692e-05	down
TRINITY_DN84028_c0_g1	-3.73993	5.30955e-05	down
TRINITY_DN57219_c0_g1	-4.75197	5.65628e-05	down
TRINITY_DN86176_c0_g4	-4.81769	7.95959e-05	down
TRINITY_DN81399_c1_g1	-4.23879	8.68018e-05	down
TRINITY_DN83361_c0_g2	-4.23348	9.70921e-05	down
TRINITY_DN75172_c0_g2	-4.95562	0.000102685	down
TRINITY_DN78261_c2_g4	5.46911	0.000103807	up
TRINITY_DN64815_c0_g4	5.58785	0.000103807	up
TRINITY_DN72398_c0_g4	4.86737	0.000120282	up
TRINITY_DN73226_c3_g1	-4.05558	0.000125869	down
TRINITY_DN72877_c1_g1	-4.57557	0.000133833	down
TRINITY_DN81834_c2_g1	-5.07872	0.000144212	down
TRINITY_DN80224_c1_g3	-4.76197	0.000155386	down
TRINITY_DN68919_c0_g1	-4.22452	0.000172919	down
TRINITY_DN75714_c2_g1	3.7697	0.000214105	up
TRINITY_DN87023_c3_g1	-5.05139	0.000220935	down
TRINITY_DN87026_c3_g1	-5.3756	0.000252905	down
TRINITY_DN77557_c0_g2	-4.85489	0.000253278	down
TRINITY_DN68502_c2_g2	-5.34276	0.000268236	down
TRINITY_DN83943_c1_g1	-5.322	0.000279365	down
TRINITY_DN74051_c2_g1	4.91513	0.000310628	up
TRINITY_DN83026_c0_g2	-5.25788	0.000352657	down
TRINITY_DN74883_c0_g3	-3.42215	0.000379598	down
TRINITY_DN78516_c0_g2	-4.90094	0.000463053	down
TRINITY_DN84570_c1_g2	-4.14091	0.000482124	down
TRINITY_DN73905_c0_g1	-4.22252	0.000507869	down
TRINITY_DN76866_c3_g2	4.39196	0.000510356	up
TRINITY_DN67746_c2_g1	-5.18504	0.000510356	down
TRINITY_DN83757_c1_g1	4.09599	0.000510356	up
TRINITY_DN85974_c2_g3	-2.97255	0.000573079	down
TRINITY_DN86905_c7_g1	5.2158	0.000643252	up
TRINITY_DN81095_c0_g2	-3.38151	0.000645757	down
TRINITY_DN82663_c6_g2	-5.19792	0.000725305	down
TRINITY_DN81973_c0_g1	-4.46449	0.000725305	down
TRINITY_DN68514_c2_g1	-5.10203	0.000757729	down
TRINITY_DN83132_c0_g2	-4.17073	0.00078544	down
TRINITY_DN68489_c0_g1	-3.68741	0.000844771	down
TRINITY_DN86102_c1_g1	4.40122	0.000855964	up
TRINITY_DN79979_c1_g2	4.69115	0.000976648	up
TRINITY_DN69055_c3_g1	-4.19729	0.00109243	down
TRINITY_DN70191_c0_g3	4.47133	0.00112701	up
TRINITY_DN69013_c0_g1	4.98965	0.00117171	up
TRINITY_DN85989_c1_g2	3.31411	0.00118137	up
TRINITY_DN81587_c1_g3	-5.0113	0.00118137	down
TRINITY_DN79549_c1_g1	-3.67863	0.00118862	down
TRINITY_DN82636_c1_g1	-4.50082	0.00141608	down
TRINITY_DN85941_c0_g1	-5.00357	0.00142372	down
TRINITY_DN79970_c1_g2	-4.30848	0.00142372	down
TRINITY_DN69376_c1_g1	-4.07817	0.00142372	down
TRINITY_DN65631_c0_g1	-4.99103	0.00142372	down
TRINITY_DN77762_c0_g3	-4.95766	0.00142372	down
TRINITY_DN84074_c0_g1	-5.01421	0.00142372	down
TRINITY_DN86170_c1_g1	-2.82033	0.00147251	down
TRINITY_DN85427_c0_g2	-4.94274	0.00152589	down
TRINITY_DN64995_c0_g1	4.391	0.00154842	up
TRINITY_DN65623_c1_g3	4.00289	0.00171118	up
TRINITY_DN77656_c2_g2	-3.3695	0.00177684	down
TRINITY_DN67431_c0_g1	-4.95639	0.00177684	down
TRINITY_DN67077_c0_g1	-4.57534	0.00177684	down
TRINITY_DN78339_c1_g1	-3.3431	0.00177684	down
TRINITY_DN83038_c0_g1	-4.96209	0.00177684	down
TRINITY_DN81848_c1_g1	-3.91555	0.00199497	down
TRINITY_DN70442_c2_g5	-4.86865	0.00211122	down
TRINITY_DN77686_c4_g1	-3.4798	0.00221148	down
TRINITY_DN85160_c0_g1	-3.15888	0.0022504	down
TRINITY_DN78403_c0_g1	-3.01971	0.00231809	down
TRINITY_DN78885_c0_g1	3.90175	0.00241024	up
TRINITY_DN68217_c0_g2	3.56389	0.00245492	up
TRINITY_DN77128_c1_g1	-4.02876	0.00258267	down
TRINITY_DN73677_c0_g1	-3.7668	0.00274053	down
TRINITY_DN86307_c1_g2	-4.24694	0.00274053	down
TRINITY_DN81728_c1_g2	3.19778	0.00282994	up
TRINITY_DN82644_c0_g3	4.24528	0.00290356	up
TRINITY_DN71682_c6_g2	-3.97794	0.00291409	down
TRINITY_DN85302_c1_g2	4.81164	0.00296536	up
TRINITY_DN86222_c3_g1	-2.92333	0.00312614	down
TRINITY_DN87178_c1_g1	-3.66465	0.00312614	down
TRINITY_DN82276_c1_g1	-4.80488	0.00357096	down
TRINITY_DN75064_c0_g1	-4.29905	0.00357096	down
TRINITY_DN77621_c0_g3	-4.0626	0.00358144	down
TRINITY_DN85786_c1_g2	-3.44361	0.0036222	down
TRINITY_DN66726_c4_g1	-4.72517	0.00370139	down
TRINITY_DN86208_c1_g2	-4.72281	0.00377251	down
TRINITY_DN68351_c0_g3	4.05481	0.00391352	up
TRINITY_DN87206_c3_g1	-4.13675	0.00402083	down
TRINITY_DN66677_c1_g1	-3.16283	0.00408874	down
TRINITY_DN72435_c2_g2	3.85706	0.00465513	up
TRINITY_DN77101_c0_g1	-3.25478	0.00465592	down
TRINITY_DN78826_c0_g1	-3.741	0.00465592	down
TRINITY_DN87143_c1_g1	-3.23065	0.00483675	down
TRINITY_DN78001_c1_g2	-4.35145	0.00484895	down
TRINITY_DN85272_c4_g1	-3.66968	0.00485881	down
TRINITY_DN87123_c2_g1	-2.85223	0.00485881	down
TRINITY_DN72935_c1_g1	-3.7245	0.00538269	down
TRINITY_DN71519_c0_g1	-2.97745	0.00554188	down
TRINITY_DN71934_c0_g1	4.22745	0.00558513	up
TRINITY_DN81893_c0_g1	-3.73356	0.0056445	down
TRINITY_DN74559_c0_g1	-4.04459	0.00613532	down
TRINITY_DN77601_c1_g2	-4.59721	0.00618036	down
TRINITY_DN66202_c0_g1	4.34871	0.00629125	up
TRINITY_DN69707_c8_g1	3.48403	0.0064889	up
TRINITY_DN77956_c1_g1	3.59338	0.0064889	up
TRINITY_DN85244_c1_g5	-4.23785	0.0064889	down
TRINITY_DN86960_c0_g1	-3.5168	0.0064889	down
TRINITY_DN85350_c1_g1	-3.11129	0.00668989	down
TRINITY_DN85530_c0_g2	3.3666	0.00688307	up
TRINITY_DN77773_c0_g1	-3.19794	0.00696852	down
TRINITY_DN69905_c1_g1	-3.68155	0.00698398	down
TRINITY_DN67945_c0_g1	-3.57247	0.00736544	down
TRINITY_DN82978_c2_g3	3.88548	0.00784919	up
TRINITY_DN66100_c0_g1	-4.52472	0.00823927	down
TRINITY_DN72935_c1_g3	-3.32714	0.00823927	down
TRINITY_DN77974_c1_g1	-2.73731	0.00842218	down
TRINITY_DN78738_c0_g1	-4.5283	0.00842218	down
TRINITY_DN83845_c0_g3	-4.54842	0.00863718	down
TRINITY_DN84406_c1_g1	-3.54055	0.00879968	down
TRINITY_DN71715_c0_g2	-4.53544	0.00897354	down
TRINITY_DN86861_c1_g1	-2.79091	0.00903398	down
TRINITY_DN85128_c0_g1	-3.76441	0.00918066	down
TRINITY_DN65642_c1_g2	-3.58311	0.00925414	down
TRINITY_DN82196_c0_g2	-2.85953	0.00929163	down
TRINITY_DN87133_c5_g2	-2.95829	0.00929163	down
TRINITY_DN73225_c2_g4	-3.9144	0.00936072	down
TRINITY_DN74265_c0_g1	-4.08473	0.00951692	down
TRINITY_DN86398_c2_g2	-3.26588	0.00973345	down
TRINITY_DN83324_c0_g1	2.74414	0.00973713	up
TRINITY_DN86493_c2_g2	-4.50651	0.00987409	down
TRINITY_DN76603_c0_g1	-4.47758	0.0100575	down
TRINITY_DN85785_c2_g1	2.959	0.0101042	up
TRINITY_DN74529_c1_g2	3.22322	0.0104109	up
TRINITY_DN79347_c2_g3	-4.06828	0.0107654	down
TRINITY_DN85735_c2_g1	-3.73336	0.0113023	down
TRINITY_DN70487_c0_g4	-3.3646	0.0113163	down
TRINITY_DN79385_c4_g1	-4.43234	0.0114405	down
TRINITY_DN83549_c0_g2	-4.43234	0.0114405	down
TRINITY_DN76619_c0_g1	-4.4557	0.0115889	down
TRINITY_DN63541_c0_g1	-4.13332	0.0116062	down
TRINITY_DN84008_c1_g1	-3.64043	0.01181	down
TRINITY_DN71013_c0_g1	-3.02076	0.0118618	down
TRINITY_DN84706_c0_g1	3.46288	0.0118618	up
TRINITY_DN78701_c0_g3	3.87598	0.0118618	up
TRINITY_DN71038_c0_g1	-4.42622	0.0118618	down
TRINITY_DN78671_c3_g4	-4.32224	0.0121998	down
TRINITY_DN84757_c0_g1	-2.78775	0.0125145	down
TRINITY_DN73020_c3_g2	-4.40541	0.0125145	down
TRINITY_DN74324_c0_g1	3.61654	0.0127256	up
TRINITY_DN70210_c1_g1	-2.92167	0.0127256	down
TRINITY_DN67798_c11_g1	4.2084	0.0127256	up
TRINITY_DN74056_c2_g5	-4.03189	0.0132502	down
TRINITY_DN80125_c0_g5	-4.40676	0.0140608	down
TRINITY_DN84314_c0_g1	-3.80081	0.0140608	down
TRINITY_DN73609_c0_g1	3.31473	0.0140608	up
TRINITY_DN72454_c0_g2	-3.8709	0.0140608	down
TRINITY_DN68880_c2_g1	4.33403	0.0143665	up
TRINITY_DN65648_c0_g1	-3.58763	0.0144335	down
TRINITY_DN84370_c4_g3	-3.43955	0.014556	down
TRINITY_DN65230_c0_g1	3.22508	0.014834	up
TRINITY_DN69974_c5_g1	-4.35539	0.0154106	down
TRINITY_DN68961_c0_g6	-4.04038	0.0163291	down
TRINITY_DN83649_c1_g1	-3.39384	0.0166091	down
TRINITY_DN84436_c1_g4	-3.75937	0.0169471	down
TRINITY_DN75874_c0_g2	-2.99136	0.017124	down
TRINITY_DN84561_c1_g2	-3.03845	0.017386	down
TRINITY_DN76834_c1_g1	3.32846	0.0178503	up
TRINITY_DN74265_c0_g2	-4.15984	0.0179331	down
TRINITY_DN72171_c3_g1	-3.87419	0.0182485	down
TRINITY_DN87187_c2_g1	-2.61695	0.0188784	down
TRINITY_DN85118_c1_g2	-3.91494	0.0189462	down
TRINITY_DN79464_c0_g3	-4.29661	0.0190032	down
TRINITY_DN77212_c0_g1	-4.19885	0.0192344	down
TRINITY_DN81887_c0_g1	-3.29263	0.0205959	down
TRINITY_DN86990_c1_g1	-2.75593	0.0220519	down
TRINITY_DN65706_c0_g1	4.11776	0.022305	up
TRINITY_DN78472_c1_g1	3.27992	0.0228285	up
TRINITY_DN82567_c1_g4	4.20466	0.0234445	up
TRINITY_DN67706_c1_g2	3.32715	0.0234445	up
TRINITY_DN65937_c0_g1	3.00955	0.0237716	up
TRINITY_DN81776_c0_g2	-2.45009	0.0242942	down
TRINITY_DN69800_c0_g1	-2.36949	0.0242942	down
TRINITY_DN67549_c1_g1	-2.49448	0.0243223	down
TRINITY_DN67848_c0_g1	-3.72735	0.0244823	down
TRINITY_DN71511_c0_g2	-2.62301	0.0251639	down
TRINITY_DN71201_c4_g1	-3.75357	0.0251639	down
TRINITY_DN87205_c6_g2	-2.97995	0.0253696	down
TRINITY_DN84273_c0_g2	3.34667	0.0253696	up
TRINITY_DN70732_c0_g1	-3.57135	0.0253696	down
TRINITY_DN77777_c6_g2	-4.18112	0.0263156	down
TRINITY_DN86291_c8_g2	-2.36425	0.0267984	down
TRINITY_DN85921_c1_g1	-3.80938	0.0270836	down
TRINITY_DN67349_c4_g2	-4.17389	0.0273604	down
TRINITY_DN85568_c1_g1	2.24629	0.0277756	up
TRINITY_DN74256_c0_g1	3.93343	0.0284959	up
TRINITY_DN84110_c6_g1	3.85891	0.0294393	up
TRINITY_DN83239_c7_g1	3.05991	0.0302771	up
TRINITY_DN72963_c1_g1	3.42516	0.030371	up
TRINITY_DN77941_c1_g3	-3.57598	0.0305995	down
TRINITY_DN86136_c0_g2	-4.13965	0.0305995	down
TRINITY_DN86208_c1_g1	3.89599	0.0312102	up
TRINITY_DN62477_c0_g1	-3.63634	0.0323843	down
TRINITY_DN87082_c0_g1	-2.79808	0.0324322	down
TRINITY_DN72133_c10_g1	-4.11386	0.0327555	down
TRINITY_DN74039_c0_g1	-3.41984	0.0329082	down
TRINITY_DN62648_c0_g1	-3.58473	0.0329082	down
TRINITY_DN87067_c2_g1	-2.38631	0.0330329	down
TRINITY_DN77224_c1_g2	3.10215	0.0330329	up
TRINITY_DN66975_c1_g1	-2.85023	0.0333738	down
TRINITY_DN68872_c4_g1	-3.68716	0.0334768	down
TRINITY_DN80087_c0_g1	-3.26892	0.0334768	down
TRINITY_DN77791_c0_g1	-3.30636	0.0335192	down
TRINITY_DN81315_c0_g1	-3.71123	0.0335192	down
TRINITY_DN84881_c1_g4	-4.1053	0.0335192	down
TRINITY_DN86885_c0_g2	-2.76218	0.0346416	down
TRINITY_DN77181_c4_g1	3.37672	0.0346416	up
TRINITY_DN74575_c3_g3	-4.0997	0.0351121	down
TRINITY_DN87185_c3_g2	-2.73771	0.038952	down
TRINITY_DN87023_c3_g3	-3.42875	0.0390015	down
TRINITY_DN85592_c2_g3	-3.12166	0.0390015	down
TRINITY_DN68386_c0_g3	4.03699	0.0390294	up
TRINITY_DN81849_c2_g3	-3.4601	0.0390294	down
TRINITY_DN67832_c1_g1	-3.03162	0.0392954	down
TRINITY_DN80262_c0_g1	2.63191	0.0394309	up
TRINITY_DN87234_c10_g1	-2.79478	0.0401324	down
TRINITY_DN78007_c4_g2	-4.03949	0.0401324	down
TRINITY_DN74925_c0_g4	-3.76434	0.0401324	down
TRINITY_DN84089_c0_g1	-2.8086	0.0401324	down
TRINITY_DN68490_c1_g1	-4.0383	0.0401342	down
TRINITY_DN74993_c1_g5	-2.4056	0.0401342	down
TRINITY_DN65264_c0_g1	-4.04108	0.0434246	down
TRINITY_DN73284_c2_g2	-3.62157	0.0444319	down
TRINITY_DN86182_c1_g1	2.46356	0.0444319	up
TRINITY_DN80200_c2_g3	-3.31844	0.0459572	down
TRINITY_DN80129_c2_g1	-3.20428	0.0463097	down
TRINITY_DN74916_c1_g2	3.45808	0.0471002	up
TRINITY_DN77774_c0_g2	-2.76774	0.0472434	down
TRINITY_DN66638_c0_g2	-3.35097	0.0472434	down
TRINITY_DN71831_c2_g1	-3.3225	0.0473514	down
TRINITY_DN87188_c4_g1	-2.27068	0.0477919	down
TRINITY_DN87184_c6_g1	-2.58379	0.0489809	down
TRINITY_DN80250_c0_g1	-2.66592	0.049194	down
TRINITY_DN77224_c1_g1	2.06988	0.0498685	up
#id	log2(O5/O4)	padj	regulated
TRINITY_DN83961_c1_g2	9.05606	4.48624e-26	up
TRINITY_DN79124_c1_g2	-8.0869	5.57034e-11	down
TRINITY_DN68217_c0_g2	-4.89984	6.08245e-10	down
TRINITY_DN71635_c0_g1	4.38552	1.52641e-09	up
TRINITY_DN81480_c5_g1	5.22669	2.55804e-09	up
TRINITY_DN78303_c4_g3	-5.68839	2.59093e-09	down
TRINITY_DN80530_c0_g1	5.50854	3.30406e-09	up
TRINITY_DN65623_c1_g3	-7.81821	8.31183e-09	down
TRINITY_DN76210_c0_g1	-7.42098	1.00147e-08	down
TRINITY_DN70999_c2_g1	5.12866	1.00147e-08	up
TRINITY_DN85171_c2_g1	-7.38029	1.44271e-08	down
TRINITY_DN80794_c3_g1	6.67578	1.84279e-08	up
TRINITY_DN82269_c1_g3	4.86325	2.15067e-08	up
TRINITY_DN81315_c0_g1	6.039	2.15067e-08	up
TRINITY_DN73211_c0_g4	-7.25183	2.66384e-08	down
TRINITY_DN83598_c1_g1	5.00768	5.0885e-08	up
TRINITY_DN86332_c1_g1	-5.95659	8.21253e-08	down
TRINITY_DN68470_c0_g1	-5.1181	8.91601e-08	down
TRINITY_DN84913_c0_g1	-6.36802	1.43339e-07	down
TRINITY_DN87225_c8_g1	4.22801	2.35278e-07	up
TRINITY_DN77621_c0_g3	6.03901	2.35278e-07	up
TRINITY_DN86398_c2_g2	4.70058	2.35278e-07	up
TRINITY_DN75769_c0_g1	-4.7318	4.62833e-07	down
TRINITY_DN75434_c0_g1	4.5741	4.70173e-07	up
TRINITY_DN67052_c4_g1	4.6152	5.82005e-07	up
TRINITY_DN71903_c0_g2	6.79155	5.91293e-07	up
TRINITY_DN78873_c0_g3	-5.29536	6.82737e-07	down
TRINITY_DN80224_c1_g3	5.91995	6.83423e-07	up
TRINITY_DN78702_c1_g1	6.3975	7.20635e-07	up
TRINITY_DN80305_c2_g3	6.74483	7.58829e-07	up
TRINITY_DN57219_c0_g1	5.33357	1.14651e-06	up
TRINITY_DN75620_c0_g1	-4.74336	1.38547e-06	down
TRINITY_DN87140_c5_g1	4.68348	1.70265e-06	up
TRINITY_DN87143_c1_g1	4.25387	1.90774e-06	up
TRINITY_DN82905_c4_g1	6.65149	1.91176e-06	up
TRINITY_DN87234_c10_g1	4.72939	2.15481e-06	up
TRINITY_DN76282_c0_g1	5.81506	2.65612e-06	up
TRINITY_DN70887_c2_g4	5.58682	2.83449e-06	up
TRINITY_DN67783_c2_g1	-6.49701	2.83449e-06	down
TRINITY_DN73211_c0_g2	-6.48535	2.91936e-06	down
TRINITY_DN85304_c1_g1	4.12247	2.96705e-06	up
TRINITY_DN81482_c3_g2	-4.54281	3.2048e-06	down
TRINITY_DN72261_c1_g3	6.50064	3.21242e-06	up
TRINITY_DN84314_c0_g1	6.25675	3.29368e-06	up
TRINITY_DN82636_c1_g1	5.18402	4.67756e-06	up
TRINITY_DN67077_c0_g1	6.15495	5.55282e-06	up
TRINITY_DN74868_c2_g1	5.58953	6.48527e-06	up
TRINITY_DN85997_c4_g5	-5.85311	6.90934e-06	down
TRINITY_DN75890_c2_g1	-5.98277	7.65842e-06	down
TRINITY_DN73927_c2_g1	-4.20258	7.66152e-06	down
TRINITY_DN85989_c1_g2	-4.27822	8.21674e-06	down
TRINITY_DN84183_c1_g1	6.3821	8.31101e-06	up
TRINITY_DN71715_c0_g2	6.52532	8.58244e-06	up
TRINITY_DN83848_c2_g1	4.31166	1.07344e-05	up
TRINITY_DN86564_c0_g2	4.75961	1.07344e-05	up
TRINITY_DN81707_c0_g1	-4.37182	1.13738e-05	down
TRINITY_DN86993_c1_g1	6.17866	1.705e-05	up
TRINITY_DN72616_c1_g2	3.55929	1.8987e-05	up
TRINITY_DN87206_c3_g1	5.19429	1.91919e-05	up
TRINITY_DN86176_c0_g4	5.1021	2.0726e-05	up
TRINITY_DN75847_c0_g1	6.35358	2.0726e-05	up
TRINITY_DN86956_c1_g1	5.11886	2.19826e-05	up
TRINITY_DN64289_c0_g3	5.31396	2.53639e-05	up
TRINITY_DN56078_c0_g1	6.23839	2.61682e-05	up
TRINITY_DN80600_c1_g1	-5.62749	2.61682e-05	down
TRINITY_DN86927_c6_g2	4.51274	2.95971e-05	up
TRINITY_DN73451_c0_g2	-6.04742	3.68987e-05	down
TRINITY_DN83815_c0_g1	-3.36479	3.68987e-05	down
TRINITY_DN83722_c4_g1	5.32413	3.68987e-05	up
TRINITY_DN70210_c1_g1	3.26645	3.68987e-05	up
TRINITY_DN86446_c0_g1	-4.52039	3.68987e-05	down
TRINITY_DN65299_c0_g1	-6.2623	3.90337e-05	down
TRINITY_DN68318_c0_g1	4.90492	3.90337e-05	up
TRINITY_DN87187_c2_g1	4.0521	4.11502e-05	up
TRINITY_DN62624_c0_g1	5.36434	4.50119e-05	up
TRINITY_DN73938_c0_g1	-3.77071	4.91817e-05	down
TRINITY_DN74685_c0_g1	-5.50043	5.07649e-05	down
TRINITY_DN77387_c0_g2	4.93895	5.66911e-05	up
TRINITY_DN78830_c2_g2	6.07625	6.26657e-05	up
TRINITY_DN81946_c1_g1	-4.1124	6.68958e-05	down
TRINITY_DN83773_c3_g2	4.56464	6.72561e-05	up
TRINITY_DN76171_c2_g3	5.46636	7.12153e-05	up
TRINITY_DN75892_c0_g1	3.97707	7.24901e-05	up
TRINITY_DN84160_c0_g1	-4.54882	7.74623e-05	down
TRINITY_DN84370_c4_g3	5.22846	8.15327e-05	up
TRINITY_DN84257_c2_g2	4.75956	8.25575e-05	up
TRINITY_DN76045_c1_g1	5.87492	8.28802e-05	up
TRINITY_DN81990_c0_g1	-3.50045	8.28802e-05	down
TRINITY_DN77777_c6_g2	5.98661	8.28802e-05	up
TRINITY_DN87140_c4_g1	4.80906	8.50459e-05	up
TRINITY_DN68467_c3_g3	6.08789	8.77511e-05	up
TRINITY_DN86688_c1_g1	4.21292	9.38226e-05	up
TRINITY_DN77656_c2_g2	3.89062	9.67575e-05	up
TRINITY_DN71511_c0_g2	3.51269	9.70957e-05	up
TRINITY_DN75040_c0_g2	5.82324	0.000111438	up
TRINITY_DN78913_c0_g1	-3.96979	0.000112962	down
TRINITY_DN75714_c2_g1	-4.39959	0.000116917	down
TRINITY_DN85736_c3_g2	4.79764	0.000118176	up
TRINITY_DN85670_c1_g1	4.77056	0.000124993	up
TRINITY_DN73673_c2_g2	5.99479	0.000132333	up
TRINITY_DN77224_c1_g2	-4.46961	0.000132403	down
TRINITY_DN85118_c1_g2	5.38419	0.000151447	up
TRINITY_DN85736_c3_g4	5.01762	0.000152018	up
TRINITY_DN70794_c3_g1	4.33547	0.000160587	up
TRINITY_DN75985_c1_g1	-5.90278	0.00016346	down
TRINITY_DN83361_c0_g2	3.87467	0.000170534	up
TRINITY_DN86564_c0_g3	3.97069	0.000172007	up
TRINITY_DN87125_c2_g1	3.49803	0.000174274	up
TRINITY_DN74517_c1_g1	-4.38606	0.000182808	down
TRINITY_DN78472_c1_g1	-4.69145	0.000183649	down
TRINITY_DN85530_c0_g2	-4.35	0.000194128	down
TRINITY_DN69922_c0_g4	5.31594	0.000196309	up
TRINITY_DN64300_c1_g1	5.72158	0.00019706	up
TRINITY_DN85272_c4_g1	3.54642	0.000201767	up
TRINITY_DN73677_c0_g1	4.43652	0.00020347	up
TRINITY_DN76103_c2_g1	-5.85344	0.000213398	down
TRINITY_DN63368_c0_g1	5.86489	0.000223943	up
TRINITY_DN65248_c0_g1	5.80728	0.000223943	up
TRINITY_DN70191_c0_g3	-5.52984	0.000225377	down
TRINITY_DN71519_c0_g1	3.7922	0.000225377	up
TRINITY_DN66960_c0_g1	-3.91629	0.00022577	down
TRINITY_DN86726_c3_g1	-3.67727	0.000228992	down
TRINITY_DN87123_c2_g1	3.28707	0.000229716	up
TRINITY_DN72992_c6_g1	-4.20969	0.000229716	down
TRINITY_DN70404_c3_g2	5.71587	0.000229716	up
TRINITY_DN84149_c0_g5	-5.47564	0.000229716	down
TRINITY_DN74212_c1_g2	-2.87212	0.000229716	down
TRINITY_DN86956_c3_g4	5.80422	0.000239006	up
TRINITY_DN80226_c3_g1	5.77728	0.000239006	up
TRINITY_DN82196_c0_g2	3.82455	0.000252598	up
TRINITY_DN84655_c1_g1	-4.07524	0.000253867	down
TRINITY_DN52658_c0_g1	5.60351	0.000270924	up
TRINITY_DN78537_c0_g1	5.5961	0.000276389	up
TRINITY_DN70628_c0_g1	-4.71624	0.000289171	down
TRINITY_DN80032_c0_g1	3.24187	0.000290617	up
TRINITY_DN86277_c1_g1	5.40553	0.000292238	up
TRINITY_DN83617_c4_g1	5.77777	0.00029986	up
TRINITY_DN74148_c3_g2	-4.54827	0.000300044	down
TRINITY_DN77628_c0_g1	-5.10952	0.000338851	down
TRINITY_DN77192_c3_g1	5.72084	0.000338851	up
TRINITY_DN65801_c0_g1	-4.02053	0.000341321	down
TRINITY_DN67060_c5_g2	4.88722	0.000357209	up
TRINITY_DN81740_c0_g2	-4.79778	0.000368438	down
TRINITY_DN75788_c5_g1	5.59339	0.000375578	up
TRINITY_DN85974_c2_g3	3.44119	0.000381863	up
TRINITY_DN82939_c0_g1	-3.00324	0.000382973	down
TRINITY_DN67170_c6_g1	-4.67537	0.000385556	down
TRINITY_DN73186_c0_g4	5.51278	0.000390167	up
TRINITY_DN68686_c0_g1	-2.85119	0.000402685	down
TRINITY_DN85125_c1_g1	4.87259	0.000405621	up
TRINITY_DN68614_c4_g1	4.28751	0.000407304	up
TRINITY_DN77621_c0_g2	3.09944	0.000423338	up
TRINITY_DN74647_c2_g1	5.68715	0.000428824	up
TRINITY_DN81990_c0_g2	-2.6133	0.00046883	down
TRINITY_DN68779_c4_g1	5.59746	0.000483586	up
TRINITY_DN82251_c1_g1	-5.01608	0.000491624	down
TRINITY_DN77851_c0_g1	-5.06332	0.000493578	down
TRINITY_DN86389_c3_g3	-4.41176	0.000494724	down
TRINITY_DN81777_c2_g2	-5.51702	0.000494724	down
TRINITY_DN87206_c4_g1	3.30765	0.000541094	up
TRINITY_DN76757_c2_g2	-4.84319	0.000552334	down
TRINITY_DN70404_c3_g4	5.17717	0.000556862	up
TRINITY_DN83773_c3_g1	4.43272	0.000559717	up
TRINITY_DN87026_c3_g1	5.42512	0.000575985	up
TRINITY_DN72963_c1_g1	-5.13129	0.000585895	down
TRINITY_DN79047_c0_g1	4.5013	0.000585895	up
TRINITY_DN79470_c3_g1	3.62583	0.00059083	up
TRINITY_DN83038_c0_g1	5.41514	0.000596947	up
TRINITY_DN70915_c4_g3	-3.40739	0.000598759	down
TRINITY_DN86029_c3_g1	4.71989	0.000605804	up
TRINITY_DN77991_c1_g1	-5.45068	0.000621618	down
TRINITY_DN70759_c0_g2	5.44302	0.000630504	up
TRINITY_DN70787_c1_g1	5.41081	0.000631512	up
TRINITY_DN79645_c1_g1	4.58104	0.000650197	up
TRINITY_DN86117_c5_g3	4.08805	0.000679569	up
TRINITY_DN70452_c0_g2	4.06795	0.00068992	up
TRINITY_DN69749_c1_g1	5.46942	0.000722883	up
TRINITY_DN72193_c2_g7	4.36398	0.000737889	up
TRINITY_DN77008_c0_g1	-4.63222	0.000746783	down
TRINITY_DN84931_c1_g1	-3.90783	0.000795737	down
TRINITY_DN86861_c1_g1	2.78571	0.000795737	up
TRINITY_DN78418_c1_g1	5.40456	0.000814814	up
TRINITY_DN82644_c0_g3	-4.87788	0.000862853	down
TRINITY_DN75119_c1_g3	3.99138	0.000896599	up
TRINITY_DN79979_c1_g2	-4.88231	0.000926612	down
TRINITY_DN85938_c0_g1	4.66662	0.000946033	up
TRINITY_DN83499_c0_g3	-4.90608	0.00097054	down
TRINITY_DN69828_c7_g1	-5.19563	0.000980668	down
TRINITY_DN87151_c6_g1	2.97289	0.000996213	up
TRINITY_DN76169_c0_g1	2.93272	0.0010439	up
TRINITY_DN87234_c8_g1	4.22765	0.00109492	up
TRINITY_DN71916_c5_g1	4.37035	0.00110015	up
TRINITY_DN76441_c0_g1	-3.31363	0.00110896	down
TRINITY_DN84737_c2_g3	4.05141	0.00111297	up
TRINITY_DN74883_c0_g3	2.84433	0.00113742	up
TRINITY_DN76619_c0_g1	5.29431	0.00115276	up
TRINITY_DN68933_c0_g2	4.5888	0.00121297	up
TRINITY_DN73609_c0_g1	-4.39497	0.00123999	down
TRINITY_DN86323_c2_g1	-4.5497	0.00128064	down
TRINITY_DN85735_c2_g1	4.33859	0.00130804	up
TRINITY_DN76562_c2_g2	-5.39177	0.00135275	down
TRINITY_DN83649_c1_g1	3.76415	0.0014041	up
TRINITY_DN75434_c0_g2	4.19786	0.00140892	up
TRINITY_DN74751_c1_g2	-5.00779	0.00141505	down
TRINITY_DN66755_c6_g1	5.09246	0.00154192	up
TRINITY_DN82787_c1_g1	3.91609	0.00158607	up
TRINITY_DN66988_c10_g3	5.26253	0.0016404	up
TRINITY_DN73532_c1_g4	-2.71027	0.0016404	down
TRINITY_DN68919_c0_g1	3.63577	0.0016404	up
TRINITY_DN85982_c1_g2	-4.86551	0.00168926	down
TRINITY_DN77414_c1_g1	-2.84911	0.00171211	down
TRINITY_DN67369_c1_g2	-5.21129	0.00180379	down
TRINITY_DN79935_c1_g3	-3.96943	0.00182977	down
TRINITY_DN66455_c0_g1	5.22476	0.00188509	up
TRINITY_DN75381_c0_g2	5.15498	0.00193633	up
TRINITY_DN69155_c1_g3	3.96175	0.00196306	up
TRINITY_DN84937_c1_g2	4.71932	0.0020192	up
TRINITY_DN84452_c0_g1	3.4262	0.00204007	up
TRINITY_DN80798_c0_g1	4.03601	0.00204727	up
TRINITY_DN83054_c0_g3	4.54198	0.00206384	up
TRINITY_DN78677_c2_g1	5.23602	0.00211908	up
TRINITY_DN80059_c1_g1	5.18578	0.00219023	up
TRINITY_DN71180_c2_g2	3.83382	0.00220267	up
TRINITY_DN77181_c4_g1	-4.35033	0.00226849	down
TRINITY_DN71790_c1_g1	-2.69401	0.00227233	down
TRINITY_DN83199_c3_g1	5.10719	0.00233669	up
TRINITY_DN71256_c0_g1	-3.07685	0.00238455	down
TRINITY_DN66488_c1_g1	4.46434	0.00240026	up
TRINITY_DN71423_c1_g2	5.0943	0.00243614	up
TRINITY_DN86765_c1_g1	3.91576	0.00243614	up
TRINITY_DN84967_c3_g2	-2.88076	0.00243743	down
TRINITY_DN77139_c2_g3	2.79934	0.00244127	up
TRINITY_DN87188_c4_g1	2.52887	0.00247657	up
TRINITY_DN70619_c2_g3	4.51211	0.00250926	up
TRINITY_DN81436_c0_g3	2.84202	0.00262332	up
TRINITY_DN79073_c0_g2	2.98163	0.0026675	up
TRINITY_DN64815_c0_g4	-4.71099	0.00271419	down
TRINITY_DN86389_c3_g1	-3.35519	0.00271419	down
TRINITY_DN73284_c2_g2	4.54706	0.00271419	up
TRINITY_DN69707_c8_g1	-4.07308	0.00272902	down
TRINITY_DN69905_c1_g1	4.13572	0.00276177	up
TRINITY_DN70915_c4_g2	-2.85555	0.00278952	down
TRINITY_DN86138_c4_g1	3.32931	0.00279496	up
TRINITY_DN69013_c0_g1	-4.62153	0.00279496	down
TRINITY_DN62737_c0_g1	5.11276	0.00279496	up
TRINITY_DN86853_c1_g1	3.20636	0.00279908	up
TRINITY_DN72448_c0_g1	3.73083	0.00279908	up
TRINITY_DN78179_c0_g3	4.27723	0.00287226	up
TRINITY_DN75283_c0_g1	5.08544	0.00287607	up
TRINITY_DN69493_c2_g1	-4.12732	0.00287607	down
TRINITY_DN70071_c6_g1	5.08531	0.00305556	up
TRINITY_DN79875_c1_g1	3.2386	0.00324704	up
TRINITY_DN81472_c0_g1	5.1083	0.00327014	up
TRINITY_DN63497_c0_g3	4.97213	0.00334795	up
TRINITY_DN70442_c2_g5	5.12983	0.00339986	up
TRINITY_DN80025_c1_g2	4.199	0.00342813	up
TRINITY_DN79073_c0_g3	3.49764	0.00345649	up
TRINITY_DN70116_c0_g2	-4.66094	0.00353058	down
TRINITY_DN63025_c0_g1	5.11615	0.00355288	up
TRINITY_DN69425_c0_g1	3.6101	0.00365452	up
TRINITY_DN72398_c0_g4	-4.10526	0.00365452	down
TRINITY_DN86627_c3_g1	-3.60525	0.0036601	down
TRINITY_DN75940_c2_g4	5.0727	0.00367639	up
TRINITY_DN71233_c0_g1	4.5605	0.00377432	up
TRINITY_DN66744_c1_g3	4.42774	0.00384691	up
TRINITY_DN67277_c6_g2	5.05865	0.00387568	up
TRINITY_DN68017_c0_g1	-4.67106	0.00387568	down
TRINITY_DN74509_c11_g1	5.05885	0.00387568	up
TRINITY_DN86102_c1_g1	-4.01133	0.00404475	down
TRINITY_DN73999_c0_g2	4.3379	0.00418988	up
TRINITY_DN80525_c0_g1	-4.84545	0.00431128	down
TRINITY_DN84406_c1_g1	3.80169	0.0043371	up
TRINITY_DN75566_c4_g1	-3.82972	0.0043371	down
TRINITY_DN77563_c3_g1	4.58146	0.0043371	up
TRINITY_DN73532_c1_g3	-2.73591	0.00435411	down
TRINITY_DN83615_c1_g2	4.5441	0.00446981	up
TRINITY_DN77245_c2_g1	-4.13807	0.00446981	down
TRINITY_DN86462_c3_g1	3.26019	0.00454421	up
TRINITY_DN73020_c3_g2	4.98558	0.00455055	up
TRINITY_DN74148_c3_g1	4.09413	0.0045613	up
TRINITY_DN77799_c2_g1	-3.16972	0.00462917	down
TRINITY_DN78261_c2_g4	-4.09557	0.00462917	down
TRINITY_DN70381_c1_g1	-4.15284	0.00464181	down
TRINITY_DN84901_c0_g1	4.91864	0.00464592	up
TRINITY_DN84028_c0_g1	2.97727	0.00476218	up
TRINITY_DN72973_c2_g1	3.11676	0.00478067	up
TRINITY_DN67392_c1_g1	-3.67743	0.00480279	down
TRINITY_DN82475_c2_g1	-3.29727	0.00481603	down
TRINITY_DN82283_c1_g2	-4.95391	0.00486712	down
TRINITY_DN66677_c1_g1	3.33698	0.00488489	up
TRINITY_DN85016_c3_g1	-4.83657	0.00488489	down
TRINITY_DN64684_c0_g1	5.00963	0.00494608	up
TRINITY_DN82765_c0_g2	4.92296	0.00496827	up
TRINITY_DN79464_c0_g1	-2.87808	0.00499079	down
TRINITY_DN73977_c1_g2	3.36023	0.0050351	up
TRINITY_DN79728_c2_g1	-4.89622	0.00510009	down
TRINITY_DN85530_c0_g1	-2.90708	0.00522249	down
TRINITY_DN68979_c0_g2	3.74278	0.00523282	up
TRINITY_DN57804_c0_g1	3.56136	0.00524553	up
TRINITY_DN70103_c1_g1	3.33649	0.00535408	up
TRINITY_DN70946_c0_g1	4.10701	0.00541526	up
TRINITY_DN79821_c2_g1	-3.89976	0.00551114	down
TRINITY_DN75998_c0_g2	3.87129	0.00551114	up
TRINITY_DN83874_c3_g2	-4.54263	0.00580073	down
TRINITY_DN73158_c1_g1	-2.98818	0.00589309	down
TRINITY_DN80615_c0_g1	2.97729	0.00591923	up
TRINITY_DN84282_c6_g1	4.84925	0.00591923	up
TRINITY_DN73794_c0_g1	-3.25039	0.0059636	down
TRINITY_DN79501_c0_g1	-4.18055	0.00604199	down
TRINITY_DN65000_c0_g1	3.68279	0.00604199	up
TRINITY_DN76614_c1_g3	-4.82652	0.00619515	down
TRINITY_DN77009_c4_g1	4.93996	0.00630691	up
TRINITY_DN75982_c1_g1	4.85715	0.00631922	up
TRINITY_DN84967_c3_g1	4.93962	0.00638563	up
TRINITY_DN85612_c1_g1	2.41506	0.00652981	up
TRINITY_DN77601_c1_g2	4.85541	0.0065659	up
TRINITY_DN86911_c3_g3	3.51061	0.00658207	up
TRINITY_DN69001_c0_g1	4.85989	0.00678264	up
TRINITY_DN65937_c0_g1	-3.39079	0.00678264	down
TRINITY_DN68635_c5_g1	4.91068	0.00678264	up
TRINITY_DN66829_c1_g7	4.91068	0.00678264	up
TRINITY_DN69270_c0_g1	-2.67492	0.00684342	down
TRINITY_DN73438_c4_g1	-4.82407	0.00695051	down
TRINITY_DN73744_c0_g1	4.42738	0.0069819	up
TRINITY_DN85735_c2_g2	3.23646	0.00699761	up
TRINITY_DN74047_c5_g1	3.97617	0.00702453	up
TRINITY_DN68426_c4_g1	4.53466	0.00707795	up
TRINITY_DN79059_c3_g2	2.33883	0.00707795	up
TRINITY_DN72821_c1_g1	-4.41569	0.00728462	down
TRINITY_DN77101_c0_g1	2.52277	0.00728462	up
TRINITY_DN75381_c0_g4	4.77548	0.0073189	up
TRINITY_DN77773_c0_g1	3.2264	0.00743703	up
TRINITY_DN77202_c0_g3	-4.82628	0.00756145	down
TRINITY_DN74230_c0_g1	3.34053	0.00769067	up
TRINITY_DN73806_c1_g2	3.34718	0.00770064	up
TRINITY_DN75885_c2_g1	4.82708	0.00777609	up
TRINITY_DN80555_c0_g2	4.50704	0.00777609	up
TRINITY_DN78059_c3_g4	3.75047	0.00777609	up
TRINITY_DN69601_c0_g1	-3.13048	0.00777609	down
TRINITY_DN72576_c0_g1	-3.39715	0.00783085	down
TRINITY_DN82891_c1_g1	-3.12945	0.00783085	down
TRINITY_DN65997_c0_g1	4.224	0.00784194	up
TRINITY_DN87053_c3_g1	3.73137	0.00784194	up
TRINITY_DN68489_c0_g1	3.14836	0.00792933	up
TRINITY_DN84192_c0_g2	-4.16376	0.00792933	down
TRINITY_DN87182_c2_g1	2.14423	0.00792933	up
TRINITY_DN67593_c1_g1	-3.31572	0.00797444	down
TRINITY_DN71151_c2_g4	4.7946	0.00811393	up
TRINITY_DN81955_c4_g1	2.2654	0.00811393	up
TRINITY_DN74768_c1_g1	-3.21588	0.00840116	down
TRINITY_DN69038_c1_g3	4.83229	0.00852134	up
TRINITY_DN73457_c1_g2	-3.67634	0.00858258	down
TRINITY_DN80262_c0_g1	-3.15941	0.00874776	down
TRINITY_DN81852_c0_g1	-2.68038	0.00884851	down
TRINITY_DN81272_c0_g2	4.06362	0.00887848	up
TRINITY_DN86627_c3_g2	-3.37618	0.00887848	down
TRINITY_DN65844_c0_g1	4.73066	0.00887848	up
TRINITY_DN86422_c3_g1	3.62113	0.00892737	up
TRINITY_DN65514_c0_g2	4.12025	0.00911034	up
TRINITY_DN80149_c2_g2	4.55965	0.00934685	up
TRINITY_DN75381_c0_g3	3.95095	0.00934685	up
TRINITY_DN74277_c0_g1	3.40355	0.00939773	up
TRINITY_DN68740_c4_g1	-3.77698	0.00971401	down
TRINITY_DN84911_c0_g1	4.69678	0.00975133	up
TRINITY_DN67179_c5_g2	-2.84495	0.00975133	down
TRINITY_DN65384_c6_g1	3.8489	0.00980781	up
TRINITY_DN66771_c1_g1	3.84729	0.00990481	up
TRINITY_DN78330_c1_g1	-2.30707	0.0101992	down
TRINITY_DN82491_c0_g4	4.77126	0.0103207	up
TRINITY_DN62950_c0_g1	-4.66716	0.0103207	down
TRINITY_DN81230_c1_g1	3.15985	0.0103207	up
TRINITY_DN70270_c0_g1	3.47375	0.0103742	up
TRINITY_DN84881_c1_g4	4.66454	0.010588	up
TRINITY_DN76755_c0_g1	4.41438	0.010588	up
TRINITY_DN86578_c2_g1	3.12545	0.0107583	up
TRINITY_DN71170_c3_g1	3.12105	0.0110956	up
TRINITY_DN72420_c0_g2	-3.03895	0.0113699	down
TRINITY_DN74521_c0_g4	2.78993	0.0114202	up
TRINITY_DN74580_c2_g2	-2.72501	0.0114845	down
TRINITY_DN71229_c4_g1	4.69224	0.0115822	up
TRINITY_DN70071_c5_g1	4.69954	0.0116367	up
TRINITY_DN83164_c0_g2	-3.33674	0.0116367	down
TRINITY_DN70944_c6_g1	-4.63598	0.0116367	down
TRINITY_DN65642_c1_g2	3.48752	0.0116367	up
TRINITY_DN69613_c0_g1	2.9598	0.0116367	up
TRINITY_DN68880_c2_g1	-4.60772	0.0116367	down
TRINITY_DN73213_c4_g2	4.49045	0.0116367	up
TRINITY_DN79069_c1_g1	2.88967	0.0117595	up
TRINITY_DN77258_c2_g3	4.69539	0.0118055	up
TRINITY_DN83765_c0_g1	2.72902	0.0118579	up
TRINITY_DN73420_c1_g2	3.90706	0.0119064	up
TRINITY_DN69740_c0_g3	2.87289	0.0119611	up
TRINITY_DN79892_c1_g2	-3.3801	0.0122666	down
TRINITY_DN75183_c0_g2	-4.28905	0.0122666	down
TRINITY_DN81658_c2_g1	-2.5066	0.0122779	down
TRINITY_DN65901_c0_g1	3.08552	0.0122779	up
TRINITY_DN79286_c0_g4	-3.7421	0.0123682	down
TRINITY_DN85527_c1_g1	-3.92097	0.0123768	down
TRINITY_DN84426_c0_g1	-2.51164	0.0123802	down
TRINITY_DN58111_c0_g1	3.41488	0.0123802	up
TRINITY_DN70250_c0_g2	-2.48557	0.0123855	down
TRINITY_DN83387_c1_g2	4.02605	0.0126124	up
TRINITY_DN65999_c1_g1	4.22361	0.0126352	up
TRINITY_DN81588_c2_g2	3.83213	0.0128349	up
TRINITY_DN61976_c0_g1	4.332	0.0129746	up
TRINITY_DN74512_c3_g1	4.13357	0.0129746	up
TRINITY_DN78210_c3_g1	3.74767	0.0132686	up
TRINITY_DN76096_c0_g1	3.13016	0.0133117	up
TRINITY_DN65384_c5_g1	4.27658	0.0133248	up
TRINITY_DN82120_c1_g2	-4.61778	0.0136384	down
TRINITY_DN86905_c7_g1	-4.2165	0.0137074	down
TRINITY_DN74906_c0_g1	-2.64775	0.0140861	down
TRINITY_DN75951_c1_g1	-2.70747	0.0141336	down
TRINITY_DN67342_c3_g2	4.63371	0.0141509	up
TRINITY_DN76879_c2_g1	4.2659	0.0142113	up
TRINITY_DN78913_c0_g2	-2.67994	0.0142113	down
TRINITY_DN86002_c1_g1	3.19265	0.0142113	up
TRINITY_DN71923_c0_g1	4.00464	0.0142113	up
TRINITY_DN82601_c2_g1	-3.15354	0.0142412	down
TRINITY_DN77424_c2_g2	3.09317	0.01429	up
TRINITY_DN84370_c4_g2	3.96998	0.0143003	up
TRINITY_DN70851_c1_g2	3.76292	0.01431	up
TRINITY_DN81331_c1_g1	4.59179	0.0144026	up
TRINITY_DN63672_c0_g1	3.62135	0.0150139	up
TRINITY_DN86885_c0_g2	2.87811	0.015027	up
TRINITY_DN87183_c4_g1	2.74612	0.0151696	up
TRINITY_DN77686_c4_g1	2.96568	0.0152042	up
TRINITY_DN79107_c0_g1	3.18054	0.0152265	up
TRINITY_DN68611_c1_g2	-2.71787	0.0152265	down
TRINITY_DN69046_c0_g1	3.23365	0.0154021	up
TRINITY_DN70675_c7_g1	4.37583	0.0154272	up
TRINITY_DN77202_c0_g1	4.53854	0.0158304	up
TRINITY_DN73824_c0_g2	3.27414	0.016349	up
TRINITY_DN78546_c0_g2	3.5764	0.0164309	up
TRINITY_DN80809_c0_g4	-2.73598	0.016705	down
TRINITY_DN87208_c5_g2	-2.04968	0.0167829	down
TRINITY_DN86462_c3_g3	3.12524	0.0171902	up
TRINITY_DN79652_c4_g1	-4.61502	0.0172845	down
TRINITY_DN83300_c2_g4	-3.59847	0.0177747	down
TRINITY_DN68665_c0_g2	4.53761	0.0177813	up
TRINITY_DN66796_c5_g1	-4.46738	0.0178965	down
TRINITY_DN87106_c3_g1	-2.35339	0.0178965	down
TRINITY_DN72620_c0_g1	-2.17433	0.0178965	down
TRINITY_DN79347_c2_g3	4.16645	0.0180383	up
TRINITY_DN78308_c0_g1	3.56692	0.0182435	up
TRINITY_DN70504_c1_g1	2.78665	0.0182906	up
TRINITY_DN74949_c0_g6	4.37469	0.0184493	up
TRINITY_DN69875_c1_g1	4.04727	0.0185027	up
TRINITY_DN70794_c3_g2	4.20983	0.0187427	up
TRINITY_DN76482_c2_g1	4.03044	0.0187648	up
TRINITY_DN68318_c0_g2	3.81415	0.0187648	up
TRINITY_DN87101_c3_g1	2.18616	0.0188593	up
TRINITY_DN70639_c0_g2	2.97192	0.0188593	up
TRINITY_DN79386_c3_g1	4.30969	0.0189273	up
TRINITY_DN79971_c2_g3	-2.90044	0.0192001	down
TRINITY_DN83324_c0_g1	-3.11764	0.0193677	down
TRINITY_DN75677_c0_g1	3.57941	0.0193677	up
TRINITY_DN70990_c7_g1	-4.45612	0.0193677	down
TRINITY_DN66523_c2_g2	3.40362	0.0194698	up
TRINITY_DN79527_c1_g1	-2.78695	0.0195108	down
TRINITY_DN63691_c0_g1	4.466	0.0198019	up
TRINITY_DN62433_c0_g1	4.4851	0.0198019	up
TRINITY_DN85329_c2_g1	3.68809	0.0198704	up
TRINITY_DN75005_c1_g7	4.45871	0.0198704	up
TRINITY_DN80732_c0_g1	3.53433	0.0199249	up
TRINITY_DN73545_c0_g1	4.50936	0.019992	up
TRINITY_DN50576_c0_g1	4.48054	0.0199962	up
TRINITY_DN68343_c10_g1	4.38858	0.0201223	up
TRINITY_DN82971_c0_g2	4.38655	0.0201491	up
TRINITY_DN78999_c1_g2	-2.48551	0.0206581	down
TRINITY_DN68333_c0_g6	4.47417	0.0211644	up
TRINITY_DN76803_c0_g2	4.49163	0.021215	up
TRINITY_DN78636_c3_g1	-4.05962	0.021252	down
TRINITY_DN86722_c3_g3	-4.30157	0.0213776	down
TRINITY_DN85535_c1_g1	3.69086	0.0214045	up
TRINITY_DN74993_c1_g5	2.6281	0.0215069	up
TRINITY_DN82893_c3_g2	3.18327	0.0215069	up
TRINITY_DN75098_c0_g1	4.30345	0.0215849	up
TRINITY_DN85922_c2_g1	4.45229	0.0215985	up
TRINITY_DN84561_c1_g2	3.27522	0.0216167	up
TRINITY_DN82068_c0_g2	3.03289	0.0216167	up
TRINITY_DN80294_c2_g2	2.94708	0.0216167	up
TRINITY_DN72729_c1_g1	-4.16827	0.0216167	down
TRINITY_DN71478_c1_g1	3.91805	0.0216167	up
TRINITY_DN77859_c2_g1	2.91715	0.0216996	up
TRINITY_DN85993_c3_g1	3.38123	0.0217567	up
TRINITY_DN86493_c2_g2	4.47411	0.0218275	up
TRINITY_DN75651_c1_g1	-2.7842	0.0220155	down
TRINITY_DN68866_c1_g2	3.15353	0.022098	up
TRINITY_DN69547_c2_g1	4.45357	0.0221533	up
TRINITY_DN71659_c0_g3	-3.62382	0.0225146	down
TRINITY_DN64152_c0_g1	4.19776	0.0227667	up
TRINITY_DN79247_c3_g1	-4.39841	0.0228513	down
TRINITY_DN77425_c1_g1	2.20618	0.0229926	up
TRINITY_DN65340_c0_g1	3.70622	0.0230144	up
TRINITY_DN79692_c1_g1	2.66841	0.0232113	up
TRINITY_DN67196_c0_g1	-4.13702	0.0232113	down
TRINITY_DN68514_c2_g1	4.40468	0.0232713	up
TRINITY_DN80385_c4_g1	4.28258	0.0233077	up
TRINITY_DN79085_c2_g1	2.43593	0.0234074	up
TRINITY_DN86840_c2_g2	3.78019	0.0234078	up
TRINITY_DN71598_c3_g1	3.98948	0.0234078	up
TRINITY_DN75969_c0_g2	-3.80874	0.0240173	down
TRINITY_DN87073_c5_g1	1.96672	0.0243301	up
TRINITY_DN80637_c2_g1	4.0849	0.0243455	up
TRINITY_DN83510_c1_g1	3.52652	0.0243819	up
TRINITY_DN86002_c1_g2	2.49466	0.0243819	up
TRINITY_DN79542_c0_g3	3.28459	0.024494	up
TRINITY_DN68480_c0_g1	-2.31248	0.0245239	down
TRINITY_DN68257_c2_g3	4.45321	0.0247275	up
TRINITY_DN75128_c0_g4	-4.26509	0.0247746	down
TRINITY_DN67231_c9_g2	4.38934	0.0248128	up
TRINITY_DN79970_c1_g2	3.64457	0.0250988	up
TRINITY_DN79400_c4_g1	-2.10661	0.0251514	down
TRINITY_DN90423_c0_g1	-4.39516	0.0254653	down
TRINITY_DN81035_c1_g1	4.41504	0.0255218	up
TRINITY_DN72043_c2_g1	-2.16324	0.0255489	down
TRINITY_DN80489_c2_g1	3.82924	0.0256875	up
TRINITY_DN84737_c2_g1	4.41814	0.0258106	up
TRINITY_DN75394_c1_g1	4.40924	0.025913	up
TRINITY_DN86641_c4_g3	3.44257	0.0260903	up
TRINITY_DN85892_c0_g2	-2.50864	0.0260903	down
TRINITY_DN80960_c2_g2	3.91621	0.0260903	up
TRINITY_DN63990_c0_g1	-3.75523	0.0260903	down
TRINITY_DN65230_c0_g1	-3.14772	0.0260903	down
TRINITY_DN77762_c0_g3	4.35731	0.0260903	up
TRINITY_DN71775_c0_g1	2.30428	0.026433	up
TRINITY_DN86740_c2_g3	4.0622	0.0266137	up
TRINITY_DN82083_c1_g1	2.81416	0.0266685	up
TRINITY_DN70845_c1_g5	-3.72867	0.0266685	down
TRINITY_DN82978_c2_g3	-3.3571	0.0267468	down
TRINITY_DN76834_c1_g1	-3.10865	0.0267558	down
TRINITY_DN71953_c5_g1	-3.38238	0.0267558	down
TRINITY_DN86003_c1_g5	-3.01705	0.0267558	down
TRINITY_DN84737_c2_g4	3.50319	0.0268213	up
TRINITY_DN76737_c0_g1	-2.58826	0.0268306	down
TRINITY_DN67060_c5_g3	4.22484	0.0268878	up
TRINITY_DN83412_c1_g1	3.75339	0.0271833	up
TRINITY_DN83910_c1_g1	3.08344	0.0272176	up
TRINITY_DN68223_c0_g1	-4.31714	0.0276159	down
TRINITY_DN86208_c1_g2	4.33596	0.0276159	up
TRINITY_DN77022_c1_g5	3.83726	0.0276159	up
TRINITY_DN71015_c2_g5	4.34473	0.0276858	up
TRINITY_DN79849_c1_g1	2.72086	0.027795	up
TRINITY_DN78415_c1_g1	4.35968	0.027795	up
TRINITY_DN81627_c2_g1	3.72648	0.0279289	up
TRINITY_DN80020_c2_g1	4.32865	0.0279289	up
TRINITY_DN72473_c2_g3	3.33106	0.0279305	up
TRINITY_DN77429_c0_g1	3.94583	0.0279305	up
TRINITY_DN81884_c3_g1	-4.31468	0.0282006	down
TRINITY_DN81955_c4_g2	1.91584	0.0282969	up
TRINITY_DN86736_c3_g1	3.70782	0.0285129	up
TRINITY_DN78809_c4_g1	-3.34616	0.0285461	down
TRINITY_DN75134_c0_g1	4.10439	0.0287371	up
TRINITY_DN72877_c1_g1	3.65995	0.0287371	up
TRINITY_DN71733_c0_g1	2.5743	0.0288913	up
TRINITY_DN67673_c2_g2	-4.35991	0.0288913	down
TRINITY_DN85752_c0_g1	4.12137	0.0289124	up
TRINITY_DN87140_c5_g2	3.15618	0.0290259	up
TRINITY_DN74286_c1_g2	2.97082	0.0290259	up
TRINITY_DN71411_c0_g1	-3.20318	0.029129	down
TRINITY_DN87198_c3_g2	2.29971	0.029129	up
TRINITY_DN70193_c1_g1	-3.13424	0.0291702	down
TRINITY_DN60259_c0_g1	3.33652	0.0292006	up
TRINITY_DN84570_c1_g2	3.80677	0.0294207	up
TRINITY_DN66806_c0_g1	-3.31061	0.0294207	down
TRINITY_DN86398_c2_g3	3.04261	0.0294207	up
TRINITY_DN68351_c0_g3	-3.22298	0.0294207	down
TRINITY_DN68190_c4_g1	4.33263	0.0294207	up
TRINITY_DN82171_c1_g1	4.33263	0.0294207	up
TRINITY_DN81243_c0_g2	-1.99922	0.0294207	down
TRINITY_DN82439_c1_g1	3.78887	0.0295365	up
TRINITY_DN80716_c0_g3	-4.08267	0.0296071	down
TRINITY_DN78053_c0_g1	3.54425	0.0296071	up
TRINITY_DN76964_c0_g1	-3.95766	0.0296208	down
TRINITY_DN75216_c0_g1	2.5451	0.0296208	up
TRINITY_DN75394_c2_g1	4.30955	0.0296208	up
TRINITY_DN68172_c1_g1	2.43083	0.0296607	up
TRINITY_DN66282_c1_g1	4.24393	0.0300902	up
TRINITY_DN65495_c0_g1	4.32109	0.0303039	up
TRINITY_DN87234_c11_g1	2.63842	0.0303929	up
TRINITY_DN79229_c0_g2	4.3113	0.0304181	up
TRINITY_DN86422_c3_g2	3.0446	0.0304181	up
TRINITY_DN75560_c1_g3	1.91359	0.0304181	up
TRINITY_DN82796_c3_g1	1.9421	0.0306345	up
TRINITY_DN73045_c2_g1	-3.57236	0.0306449	down
TRINITY_DN78542_c0_g2	-3.45316	0.0306925	down
TRINITY_DN79073_c0_g1	2.3534	0.0306925	up
TRINITY_DN76771_c0_g7	4.28382	0.0311664	up
TRINITY_DN70127_c1_g1	4.32419	0.031304	up
TRINITY_DN73211_c0_g3	-2.72238	0.0318597	down
TRINITY_DN82533_c0_g1	4.03364	0.0318597	up
TRINITY_DN69122_c2_g1	3.17802	0.0320393	up
TRINITY_DN76738_c0_g1	3.63758	0.0322596	up
TRINITY_DN78921_c1_g5	-1.87083	0.0324647	down
TRINITY_DN70258_c2_g1	4.3319	0.0326174	up
TRINITY_DN68382_c0_g1	2.90289	0.0326174	up
TRINITY_DN78612_c1_g2	4.32846	0.0327209	up
TRINITY_DN81849_c2_g3	3.67232	0.0327209	up
TRINITY_DN77974_c1_g1	2.59651	0.0327209	up
TRINITY_DN87223_c6_g1	2.09916	0.032732	up
TRINITY_DN73077_c0_g1	-2.68964	0.032732	down
TRINITY_DN57477_c0_g1	4.27798	0.0329892	up
TRINITY_DN87041_c3_g2	4.26053	0.0329892	up
TRINITY_DN75867_c3_g4	2.3782	0.0330022	up
TRINITY_DN64835_c0_g1	4.27586	0.0337205	up
TRINITY_DN68046_c0_g2	3.53594	0.0337205	up
TRINITY_DN68809_c3_g4	4.28748	0.0340156	up
TRINITY_DN75616_c0_g2	-2.73449	0.0340997	down
TRINITY_DN72638_c0_g1	3.77679	0.0342044	up
TRINITY_DN85848_c2_g3	3.51538	0.0346031	up
TRINITY_DN77094_c0_g1	-3.73121	0.0352101	down
TRINITY_DN66638_c0_g2	3.3756	0.0352101	up
TRINITY_DN84619_c0_g1	2.22315	0.0352101	up
TRINITY_DN80979_c1_g3	3.0659	0.0352263	up
TRINITY_DN87082_c0_g1	2.56936	0.0355436	up
TRINITY_DN87206_c5_g3	2.64174	0.0355962	up
TRINITY_DN85639_c0_g2	-2.59813	0.0360288	down
TRINITY_DN83098_c1_g5	-4.281	0.036127	down
TRINITY_DN74901_c1_g1	-2.32953	0.036127	down
TRINITY_DN72536_c1_g3	2.79155	0.0361975	up
TRINITY_DN81454_c0_g6	3.78166	0.036395	up
TRINITY_DN79562_c0_g2	3.87286	0.036395	up
TRINITY_DN73873_c2_g1	3.30052	0.036395	up
TRINITY_DN74930_c2_g3	3.48424	0.0365644	up
TRINITY_DN63717_c0_g1	4.24238	0.037115	up
TRINITY_DN69715_c7_g1	-3.92704	0.037115	down
TRINITY_DN82041_c4_g1	3.10621	0.037115	up
TRINITY_DN68951_c0_g1	-3.45906	0.0377898	down
TRINITY_DN70853_c2_g2	3.96953	0.0381958	up
TRINITY_DN39695_c0_g1	4.07169	0.0381958	up
TRINITY_DN73627_c0_g2	1.96369	0.038354	up
TRINITY_DN68661_c1_g2	3.91556	0.0385691	up
TRINITY_DN78293_c0_g1	3.98201	0.0385691	up
TRINITY_DN78393_c0_g2	-3.59848	0.0386958	down
TRINITY_DN87217_c4_g1	1.83189	0.0386958	up
TRINITY_DN65944_c2_g1	2.41032	0.0391902	up
TRINITY_DN76574_c2_g1	-4.06929	0.0391902	down
TRINITY_DN68130_c2_g2	3.70527	0.0394407	up
TRINITY_DN65296_c0_g1	3.45468	0.039739	up
TRINITY_DN83159_c7_g1	3.07037	0.0399276	up
TRINITY_DN76778_c1_g1	-2.08722	0.0399276	down
TRINITY_DN82517_c0_g1	-2.90507	0.0399276	down
TRINITY_DN73309_c0_g1	-3.25302	0.0399276	down
TRINITY_DN82678_c0_g1	-2.28298	0.0399364	down
TRINITY_DN66548_c0_g1	2.9587	0.0399364	up
TRINITY_DN70616_c0_g1	-2.75893	0.040116	down
TRINITY_DN75769_c0_g2	-3.16161	0.0406569	down
TRINITY_DN78314_c1_g2	3.6019	0.0406917	up
TRINITY_DN79372_c4_g1	2.11571	0.0412038	up
TRINITY_DN64203_c0_g1	4.18396	0.0412048	up
TRINITY_DN77509_c0_g1	-2.70206	0.0413839	down
TRINITY_DN67668_c2_g1	-3.26206	0.0414784	down
TRINITY_DN83058_c1_g2	3.83099	0.0418791	up
TRINITY_DN81325_c0_g1	2.60576	0.0418791	up
TRINITY_DN85948_c1_g2	4.27925	0.0418791	up
TRINITY_DN65540_c0_g1	4.27839	0.0419157	up
TRINITY_DN84000_c0_g3	-1.9643	0.0419194	down
TRINITY_DN85067_c2_g1	2.27762	0.0420214	up
TRINITY_DN77382_c3_g1	4.2015	0.0422065	up
TRINITY_DN78632_c0_g2	4.27191	0.0426056	up
TRINITY_DN87150_c0_g1	2.21919	0.0426531	up
TRINITY_DN81482_c3_g1	-2.9211	0.0428264	down
TRINITY_DN79059_c3_g13	2.30236	0.0428264	up
TRINITY_DN68440_c1_g3	4.26777	0.0428479	up
TRINITY_DN87011_c2_g1	2.87846	0.042884	up
TRINITY_DN67871_c1_g3	3.79934	0.0433742	up
TRINITY_DN86285_c3_g2	4.02193	0.0433742	up
TRINITY_DN64261_c0_g1	-3.70045	0.0440663	down
TRINITY_DN86263_c1_g1	-4.14089	0.0444252	down
TRINITY_DN82997_c3_g1	-3.61588	0.0444252	down
TRINITY_DN78216_c0_g1	2.45001	0.0446058	up
TRINITY_DN78943_c0_g1	-3.80387	0.0447778	down
TRINITY_DN72420_c0_g1	-2.07692	0.0448385	down
TRINITY_DN82971_c0_g1	4.24769	0.0451143	up
TRINITY_DN66388_c0_g1	-3.60458	0.0453227	down
TRINITY_DN64727_c0_g1	2.66863	0.0456951	up
TRINITY_DN70227_c1_g1	3.28595	0.0457552	up
TRINITY_DN74054_c2_g2	-2.47751	0.0457552	down
TRINITY_DN84074_c0_g1	4.17025	0.0458035	up
TRINITY_DN79353_c1_g1	4.17025	0.0458035	up
TRINITY_DN76940_c2_g2	3.53828	0.0461841	up
TRINITY_DN74960_c1_g1	-3.46272	0.0461841	down
TRINITY_DN87205_c6_g2	2.66054	0.046197	up
TRINITY_DN77982_c0_g1	-2.16052	0.046197	down
TRINITY_DN66386_c0_g1	2.45345	0.0463412	up
TRINITY_DN66590_c3_g3	4.01005	0.0463412	up
TRINITY_DN70887_c2_g1	4.00625	0.0464376	up
TRINITY_DN65882_c2_g1	-2.07769	0.0472283	down
TRINITY_DN78649_c5_g1	3.14165	0.0472283	up
TRINITY_DN84789_c0_g1	2.11526	0.0475226	up
TRINITY_DN72452_c1_g4	3.30288	0.0477835	up
TRINITY_DN86149_c1_g2	4.14877	0.0478534	up
TRINITY_DN76177_c2_g2	-3.58702	0.0478554	down
TRINITY_DN64645_c0_g1	3.43591	0.047879	up
TRINITY_DN78695_c0_g1	3.48564	0.0481574	up
TRINITY_DN64737_c0_g1	3.04597	0.0482525	up
TRINITY_DN73533_c1_g2	4.21506	0.0484112	up
TRINITY_DN66466_c3_g1	4.21506	0.0484112	up
TRINITY_DN86029_c3_g2	2.71913	0.0485206	up
TRINITY_DN77128_c1_g1	3.3823	0.0485206	up
TRINITY_DN86307_c1_g2	3.54462	0.0485206	up
TRINITY_DN76363_c1_g1	2.91016	0.0485206	up
TRINITY_DN68892_c0_g2	4.11028	0.048719	up
TRINITY_DN84270_c0_g2	-2.56594	0.0489862	down
TRINITY_DN84452_c0_g3	2.90606	0.0493734	up
TRINITY_DN68684_c10_g1	4.11825	0.0497998	up
TRINITY_DN62408_c0_g1	3.1853	0.0499255	up
TRINITY_DN74529_c1_g1	-2.33057	0.0499306	down
TRINITY_DN76290_c0_g1	-2.94735	0.0499622	down
TRINITY_DN82074_c2_g1	-3.59078	0.0499622	down
TRINITY_DN75847_c0_g3	2.92512	0.0499622	up

## Sheet: Table S3
#id	O1	O2	O3	O4	O5	NR	COG
TRINITY_DN52658_c0_g1	25.44	0.27	2.52333	0	8.42	male reproductive-related serum amyloid A [Macrobrachium rosenbergii]	--
TRINITY_DN61976_c0_g1	0.446667	0.173333	0.553333	0.0167	1.42333	PREDICTED: uncharacterized protein LOC108678027 [Hyalella azteca]	--
TRINITY_DN62433_c0_g1	0.2	0.133333	0.483333	0	1.06333	PREDICTED: uncharacterized protein LOC108673955 [Hyalella azteca]	Cell wall/membrane/envelope biogenesis
TRINITY_DN62737_c0_g1	12.0633	20.9833	1.07333	0	7.75	hypothetical protein BSL78_14342 [Apostichopus japonicus]	Replication, recombination and repair
TRINITY_DN64300_c1_g1	0.776667	0.556667	0.91	0	7.97333	zinc finger protein [Plasmodium gonderi]	--
TRINITY_DN64643_c0_g1	0.776667	10.02	1.08	0	0.506667	#N/A	#N/A
TRINITY_DN65540_c0_g1	0.303333	0.34	0.486667	0	1.41667	olfactory ionotropic receptor IR7 [Panulirus argus]	--
TRINITY_DN65642_c1_g2	6.30333	4.87667	4.15667	0.266667	3.47	hypothetical protein OCBIM_22001546mg [Octopus bimaculoides]	--
TRINITY_DN65944_c2_g1	5.41333	5.51	3.97333	1.5	9.19333	PREDICTED: nephrin-like isoform X3 [Hyalella azteca]	--
TRINITY_DN66455_c0_g1	1.81667	5.66333	1.84333	0	4.27333	PiggyBac transposable element-derived protein 4 [Trichinella zimbabwensis]	--
TRINITY_DN66638_c0_g2	4.13	5.65	7.06	0.536667	6.66333	ficolin [Macrobrachium nipponense]	--
TRINITY_DN66726_c4_g1	2.87667	42.7033	9.83333	0	8.95333	uncharacterized protein LOC112050134 isoform X2 [Bicyclus anynana]	#N/A
TRINITY_DN67746_c2_g1	2.75333	2.18667	2.42667	0	2.74	#N/A	#N/A
TRINITY_DN68172_c1_g1	65.08	39.2067	39.2333	12.4367	90.1867	AN1-type zinc finger and UBX domain-containing protein DDB_G0268260-like [Eurytemora affinis]	--
TRINITY_DN68199_c0_g1	9.21667	2.91333	11.1933	0.05	0.666667	uncharacterized protein LOC106639950 [Copidosoma floridanum]	#N/A
TRINITY_DN68489_c0_g1	6.55667	7.45	12.3867	0.71	7.89	PREDICTED: 52 kDa repressor of the inhibitor of the protein kinase-like [Branchiostoma belcheri]	--
TRINITY_DN68514_c2_g1	2.69	3.49	9.85	0	4.56	hypothetical protein OCBIM_22031361mg, partial [Octopus bimaculoides]	--
TRINITY_DN68665_c0_g2	0.46	0.206667	0.02	0	0.91	protein ANTAGONIST OF LIKE HETEROCHROMATIN PROTEIN 1-like [Anoplophora glabripennis]	--
TRINITY_DN69155_c1_g3	14.6833	21.9667	9.04333	2.17667	22.55	hypothetical protein BSL78_07287 [Apostichopus japonicus]	Replication, recombination and repair
TRINITY_DN69376_c1_g1	1.82667	2.18	4.61333	0.136667	0.966667	hypothetical protein BSL78_05541 [Apostichopus japonicus]	Replication, recombination and repair
TRINITY_DN69800_c0_g1	4.66667	5.54333	13.65	2.26333	7.06333	PREDICTED: uncharacterized protein LOC105338874 [Crassostrea gigas]	General function prediction only
TRINITY_DN69875_c1_g1	7.38333	3.26	2.54667	0.486667	7.03667	hypothetical protein DAPPUDRAFT_259555 [Daphnia pulex]	--
TRINITY_DN70281_c0_g1	16.0067	2.4	10.49	0.113333	2.04333	hypothetical protein ANCDUO_18700 [Ancylostoma duodenale]	#N/A
TRINITY_DN70452_c0_g2	16.0133	27.86	3.04667	0.666667	16.54	hypothetical protein BSL78_14342 [Apostichopus japonicus]	Replication, recombination and repair
TRINITY_DN70688_c0_g3	0.84	21.3567	15.23	0	0.16	#N/A	#N/A
TRINITY_DN70794_c3_g1	26.9433	38.6767	1.91667	0.446667	13.61	PREDICTED: uncharacterized protein LOC100372062 [Saccoglossus kowalevskii]	--
TRINITY_DN70794_c3_g2	5.62	5.06	0.433333	0.116667	4.52667	hypothetical protein BSL78_17136 [Apostichopus japonicus]	Replication, recombination and repair
TRINITY_DN71151_c2_g4	1.91333	0.85	0.836667	0	1.31	hypothetical protein FF38_00842 [Lucilia cuprina]	--
TRINITY_DN71511_c0_g2	3.80333	11.86	3.50333	0.456667	6.06667	PREDICTED: serine/threonine-protein kinase PKH3-like [Hyalella azteca]	--
TRINITY_DN71635_c0_g1	66.5767	38.9333	49.9767	7.08333	167.273	hypothetical protein TRFO_23388 [Tritrichomonas foetus]	--
TRINITY_DN71741_c0_g4	53.8067	35.3467	65.6867	1.34	30.1633	conserved Plasmodium protein, unknown function [Plasmodium falciparum 3D7]	#N/A
TRINITY_DN71916_c5_g1	8.51	2.56667	1.73667	0.303333	11.1867	glutamate receptor-interacting protein 2-like, partial [Limulus polyphemus]	--
TRINITY_DN72473_c2_g3	5.51333	11.2033	0.826667	0.19	3.62	PREDICTED: uncharacterized protein LOC109619939, partial [Crassostrea gigas]	Replication, recombination and repair
TRINITY_DN73744_c0_g1	4.54333	2.58	1.04333	0.186667	10.1567	hypothetical protein EAI_14910, partial [Harpegnathos saltator]	--
TRINITY_DN73759_c2_g1	6.56333	0.1	0.183333	0	0.333333	#N/A	#N/A
TRINITY_DN74071_c0_g2	4.07	25.4	34.6	0	5.73333	predicted protein [Nematostella vectensis]	#N/A
TRINITY_DN75119_c1_g3	3.04333	2.69333	3.92333	0.28	7.93333	carbohydrate sulfotransferase 3-like [Limulus polyphemus]	--
TRINITY_DN75134_c0_g1	0.99	2	1.09333	0.0333	1.41667	PREDICTED: tigger transposable element-derived protein 1-like [Galendromus occidentalis]	--
TRINITY_DN75434_c0_g1	47.6767	90.79	6.59667	1.25667	38.6633	hypothetical protein BSL78_25158 [Apostichopus japonicus]	Replication, recombination and repair
TRINITY_DN75434_c0_g2	6.06333	17.2	1.46	0.163333	5.36667	hypothetical protein BSL78_14342 [Apostichopus japonicus]	Replication, recombination and repair
TRINITY_DN75560_c1_g3	2077.69	2155.43	936.433	634.083	2682.29	hypothetical protein H696_05051 [Fonticula alba]	--
TRINITY_DN75892_c0_g1	60.2267	97.7433	11.37	2.09333	43.2067	hypothetical protein BSL78_23082 [Apostichopus japonicus]	Replication, recombination and repair
TRINITY_DN75940_c2_g4	0.283333	0.1	0.126667	0	6.16667	Variant Ionotropic Glutamate Receptor, partial [Coenobita clypeatus]	--
TRINITY_DN76879_c2_g1	8.04667	13.51	2.48333	0.0867	5.14	reverse transcriptase, partial [Drosophila willistoni]	--
TRINITY_DN77139_c2_g3	32.86	12.6267	10.2633	3.14333	23.26	hypothetical protein M513_12712 [Trichuris suis]	--
TRINITY_DN77424_c2_g2	8.77667	12.6533	9.20667	0.953333	10.0933	hypothetical protein BSL78_11819 [Apostichopus japonicus]	Replication, recombination and repair
TRINITY_DN77425_c1_g1	4.07333	3.26333	1.75333	1.1	3.58333	peropsin [Euphausia superba]	--
TRINITY_DN77949_c0_g1	34.18	46.5567	69.1267	0.453333	6.18667	hypothetical protein EAI_13325 [Harpegnathos saltator]	#N/A
TRINITY_DN78179_c0_g3	18.0133	36.06	2.29333	0.403333	15.1033	hypothetical protein BSL78_00559 [Apostichopus japonicus]	Replication, recombination and repair
TRINITY_DN78216_c0_g1	6.41	9.89333	4.43333	1.52	7.2	PREDICTED: chymotrypsin-1-like [Nicrophorus vespilloides]	Posttranslational modification, protein turnover, chaperones
TRINITY_DN78314_c1_g2	36.5467	66.2767	3.65333	1.64667	40.01	PREDICTED: uncharacterized protein LOC763830, partial [Strongylocentrotus purpuratus]	Replication, recombination and repair
TRINITY_DN78826_c0_g1	4.98	2.50333	5.43333	0.243333	2.13333	conserved Plasmodium protein, unknown function [Plasmodium ovale wallikeri]	#N/A
TRINITY_DN78830_c2_g2	1.02667	0.0733	0.04	0	12.0833	SJCHGC02429 protein, partial [Schistosoma japonicum]	--
TRINITY_DN79163_c0_g2	0.726667	3.53667	5.79	0.07	0.766667	PREDICTED: fibrocystin-L-like [Branchiostoma belcheri]	#N/A
TRINITY_DN79277_c0_g1	3.30333	3.18	0.356667	0.19	1.35667	#N/A	#N/A
TRINITY_DN79645_c1_g1	18.8	35.03	3.03	0.313333	14.2533	uncharacterized protein LOC111109277 [Crassostrea virginica]	--
TRINITY_DN79765_c5_g1	15.0967	9.40667	3.92	0	1.57667	transposon Ty3-G gap-Pol polyprotein [Clonorchis sinensis]	Replication, recombination and repair
TRINITY_DN80025_c1_g2	37.9933	72.26	4.11333	0.753333	25.9733	hypothetical protein BSL78_17136 [Apostichopus japonicus]	Replication, recombination and repair
TRINITY_DN80025_c1_g3	6.56333	13.68	0.936667	0.406667	4.1	#N/A	#N/A
TRINITY_DN80087_c0_g1	1.3	1.59667	4.32667	0.24	2.91333	SET and MYND domain-containing protein 4-like [Eurytemora affinis]	General function prediction only
TRINITY_DN80149_c2_g2	10.92	1.48333	1.24667	0.0533	4.48333	uncharacterized protein LOC111033719 [Myzus persicae]	--
TRINITY_DN80732_c0_g1	7.52333	7.56	15.8133	1.63333	6.44	uncharacterized protein LOC110467064 [Mizuhopecten yessoensis]	--
TRINITY_DN80798_c0_g1	1.49333	3.86667	0.573333	0.113333	5.63	hypothetical protein C0J52_14309 [Blattella germanica]	--
TRINITY_DN81230_c1_g1	11.8967	35.4367	5.38667	0.746667	10.1567	hypothetical protein BSL78_14342 [Apostichopus japonicus]	Replication, recombination and repair
TRINITY_DN81315_c0_g1	7.42667	14.1933	1.86333	0.0467	6.44667	uncharacterized protein LOC111109348 [Crassostrea virginica]	Replication, recombination and repair
TRINITY_DN81849_c2_g3	178.843	166.75	97.6	4.51	113.31	hypothetical protein ZHAS_00019368 [Anopheles sinensis]	Cell motility
TRINITY_DN81955_c4_g2	343.553	578.66	415.407	187.147	742.407	WAP2 [Eriocheir sinensis]	--
TRINITY_DN81973_c0_g1	32.9667	158.877	93.1633	2.03667	36.0567	hypothetical protein AC249_AIPGENE8583, partial [Exaiptasia pallida]	#N/A
TRINITY_DN82269_c1_g3	4.03667	3.03667	2.99	0.33	12.35	PREDICTED: uncharacterized oxidoreductase C115.03-like [Apis dorsata]	General function prediction only
TRINITY_DN82276_c1_g1	0.126667	1.09333	11.06	0	1.99	eclosion hormone [Scylla paramamosain]	#N/A
TRINITY_DN82893_c3_g2	97.59	175.76	93.1267	26.31	268.33	hypothetical protein AC249_AIPGENE8583, partial [Exaiptasia pallida]	--
TRINITY_DN82971_c0_g2	4.55333	4.48667	1.06667	0.0467	5.92	PREDICTED: uncharacterized protein LOC100371911 [Saccoglossus kowalevskii]	--
TRINITY_DN83026_c0_g1	3.32	4.64667	7.88667	0.0333	2.29667	hypothetical protein ZHAS_00020594 [Anopheles sinensis]	#N/A
TRINITY_DN83026_c0_g2	5.95333	5.54667	8.7	0	1.73	CLUMA_CG018110, isoform A [Clunio marinus]	#N/A
TRINITY_DN83054_c0_g3	26.9467	62.59	2.45333	0.393333	19.0833	putative retrotransposon [Apostichopus japonicus]	--
TRINITY_DN83132_c0_g2	0.893333	2.83	2.29667	0.12	1.06667	putative RNA-directed DNA polymerase from transposon BS [Stylophora pistillata]	Replication, recombination and repair
TRINITY_DN83387_c1_g2	4.29667	10.3267	0.596667	0.0533	2.12667	hypothetical protein BSL78_11202 [Apostichopus japonicus]	Replication, recombination and repair
TRINITY_DN83515_c2_g2	2.19333	7.90333	10.68	0.456667	1.69667	procollagen-lysine,2-oxoglutarate 5-dioxygenase 1 isoform X3 [Lingula anatina]	#N/A
TRINITY_DN83549_c0_g2	0.196667	0.256667	0.416667	0	0.0533	PREDICTED: uncharacterized protein LOC108679288 [Hyalella azteca]	General function prediction only
TRINITY_DN83598_c1_g1	75.2767	124.027	11.97	1.52	64.35	hypothetical protein BSL78_23082 [Apostichopus japonicus]	Replication, recombination and repair
TRINITY_DN83773_c3_g1	35.5767	55.2	6.50333	0.82	31.95	hypothetical protein BSL78_18150 [Apostichopus japonicus]	Replication, recombination and repair
TRINITY_DN83773_c3_g2	53.0767	79.48	9.40333	1.83333	46.75	hypothetical protein BSL78_03108 [Apostichopus japonicus]	Replication, recombination and repair
TRINITY_DN83848_c2_g1	12.9167	21.1733	2.15667	0.616667	11.24	hypothetical protein BSL78_11052 [Apostichopus japonicus]	Replication, recombination and repair
TRINITY_DN83943_c1_g1	3.42333	3.69333	17.04	0	0.62	hypothetical protein ANCDUO_08281 [Ancylostoma duodenale]	#N/A
TRINITY_DN83943_c1_g2	9.12	2.29333	9.21667	0	1.18667	hypothetical protein ANCDUO_08810 [Ancylostoma duodenale]	#N/A
TRINITY_DN83943_c1_g3	2.82667	10.2067	2.87	0.52	3.46	#N/A	#N/A
TRINITY_DN84028_c0_g1	4.36333	4.36	12.1967	0.903333	6.17667	clottable protein [Marsupenaeus japonicus]	--
TRINITY_DN84074_c0_g1	0.506667	0.81	6.99667	0	2.55	hypothetical protein OCBIM_22022523mg, partial [Octopus bimaculoides]	--
TRINITY_DN84452_c0_g1	4.99667	11.5033	3.35	0.7	10.3267	hypothetical protein BSL78_23082 [Apostichopus japonicus]	Replication, recombination and repair
TRINITY_DN84737_c2_g1	3.89333	8.68	0.766667	0	2.81333	hypothetical protein BSL78_04364 [Apostichopus japonicus]	--
TRINITY_DN84737_c2_g3	30.9033	50.0667	3.31333	0.823333	20.6033	hypothetical protein BSL78_25707, partial [Apostichopus japonicus]	Replication, recombination and repair
TRINITY_DN84737_c2_g4	13.9767	48.2133	5.62333	1.23333	22.1367	hypothetical protein BSL78_29612 [Apostichopus japonicus]	--
TRINITY_DN84901_c0_g1	2.37333	6.68	1.35667	0	3.60333	putative retrotransposon [Apostichopus japonicus]	--
TRINITY_DN85329_c2_g1	1.72333	1.22667	0.9	0.14	1.16333	RNA-directed DNA polymerase from mobile element jockey, partial [Stegodyphus mimosarum]	--
TRINITY_DN85670_c1_g1	5.77333	4.39333	1.59	0.13	6.81667	hypothetical protein BSL78_14342 [Apostichopus japonicus]	Replication, recombination and repair
TRINITY_DN85736_c3_g4	5.46667	5.06333	3.17	0.456667	29.7033	--	--
TRINITY_DN86029_c3_g1	10.83	12.32	0.926667	0.12	6.69667	uncharacterized protein LOC112042257 [Lingula anatina]	--
TRINITY_DN86117_c5_g3	27.86	48.53	5.12	0.636667	16.1867	PREDICTED: uncharacterized protein LOC763830, partial [Strongylocentrotus purpuratus]	Replication, recombination and repair
TRINITY_DN86138_c4_g1	136.993	82.55	39.15	11.01	80.33	dentin sialophosphoprotein precursor, putative [Perkinsus marinus ATCC 50983]	--
TRINITY_DN86277_c1_g1	12.4367	38.85	1.24667	0.0567	12.8633	hypothetical protein BSL78_29612 [Apostichopus japonicus]	--
TRINITY_DN86422_c3_g1	3.72	3.89667	0.813333	0.283333	4.31333	uncharacterized protein LOC111109277 [Crassostrea virginica]	Replication, recombination and repair
TRINITY_DN86422_c3_g2	2.78333	2.21667	0.8	0.333333	3.51333	putative retrotransposon [Apostichopus japonicus]	--
TRINITY_DN86462_c3_g1	49.3033	78.74	9.26333	3.68667	43.88	hypothetical protein BSL78_23082 [Apostichopus japonicus]	Replication, recombination and repair
TRINITY_DN86493_c2_g2	0.65	24.35	5.9	0	11.94	hypothetical protein T4E_7988, partial [Trichinella pseudospiralis]	--
TRINITY_DN86564_c0_g2	24.9067	43.7267	4.60667	1.06333	43.4533	hypothetical protein BSL78_03108 [Apostichopus japonicus]	Replication, recombination and repair
TRINITY_DN86578_c2_g1	43.4933	10.6267	12.24	2.18333	24.2633	PREDICTED: uncharacterized protein LOC107338583 [Acropora digitifera]	--
TRINITY_DN86641_c4_g3	10.8433	16.63	1.47333	0.273333	5.42	hypothetical protein BSL78_21209 [Apostichopus japonicus]	Replication, recombination and repair
TRINITY_DN86688_c1_g1	5.26333	5.19	2.02333	0.553333	8.58333	PREDICTED: uncharacterized protein LOC763830, partial [Strongylocentrotus purpuratus]	Replication, recombination and repair
TRINITY_DN86854_c1_g3	6.96667	9.5	1.7	0.323333	3.22667	#N/A	#N/A
TRINITY_DN86861_c1_g1	3.39667	6.57333	4.44667	0.526667	3.90667	Retrovirus-related Pol polyprotein from transposon 17.6 [Exaiptasia pallida]	Replication, recombination and repair
TRINITY_DN86885_c0_g2	2.06667	4.53	2.79333	0.31	2.70667	PREDICTED: uncharacterized protein LOC108681191 [Hyalella azteca]	--
TRINITY_DN86911_c3_g3	7.9	17.33	1.28667	0.433333	6.61333	uncharacterized protein LOC111136715 [Crassostrea virginica]	--
TRINITY_DN86927_c6_g2	10.83	19.0233	1.35333	0.253333	8.35	PREDICTED: uncharacterized protein LOC100371911 [Saccoglossus kowalevskii]	--
TRINITY_DN86960_c0_g1	1.21333	2.99	4.29667	0.26	1.2	uncharacterized protein LOC111109348 [Crassostrea virginica]	Replication, recombination and repair
TRINITY_DN86993_c1_g1	3.10667	3.23	28.1333	0	7.24	PREDICTED: protein split ends-like [Aplysia californica]	--
TRINITY_DN87023_c3_g1	0.79	1.42333	4.81333	0.0167	0.916667	uncharacterized protein LOC111109277 [Crassostrea virginica]	Replication, recombination and repair
TRINITY_DN87026_c3_g1	0.8	0.723333	2.01333	0	1.54667	hypothetical protein BSL78_11819 [Apostichopus japonicus]	Replication, recombination and repair
TRINITY_DN87067_c2_g1	12.5333	20.91	21.4833	3.51	16.2633	Retrovirus-related Pol polyprotein from transposon 17.6 [Exaiptasia pallida]	Replication, recombination and repair
TRINITY_DN87073_c5_g1	19.4267	25.49	23.49	6.51667	25.1633	hypothetical protein BSL78_11052 [Apostichopus japonicus]	Replication, recombination and repair
TRINITY_DN87082_c0_g1	3.50333	8.39	10.1967	1.11667	7.36667	uncharacterized protein LOC111128597 [Crassostrea virginica]	Replication, recombination and repair
TRINITY_DN87101_c3_g1	5.65	9.01667	8.51667	1.77	8.35667	PREDICTED: uncharacterized protein LOC108672335, partial [Hyalella azteca]	--
TRINITY_DN87123_c2_g1	7.38	19.22	7.94	0.906667	10.1433	Retrovirus-related Pol polyprotein from transposon 17.6 [Exaiptasia pallida]	Replication, recombination and repair
TRINITY_DN87125_c2_g1	12	27.32	1.78667	0.76	12.7667	Retrovirus-related Pol polyprotein from transposon 17.6 [Exaiptasia pallida]	Replication, recombination and repair
TRINITY_DN87133_c5_g2	2.64333	1.61333	4.85	0.483333	1.56	Retrovirus-related Pol polyprotein from transposon 17.6 [Exaiptasia pallida]	Replication, recombination and repair
TRINITY_DN87140_c4_g1	27.6733	60.99	1.83667	0.473333	23.1233	hypothetical protein BSL78_29725 [Apostichopus japonicus]	Replication, recombination and repair
TRINITY_DN87140_c5_g1	12.0033	22.0133	2.67333	0.54	18.9767	uncharacterized protein LOC111109277 [Crassostrea virginica]	Replication, recombination and repair
TRINITY_DN87143_c1_g1	15.65	37.02	12.4267	1	23.55	PREDICTED: uncharacterized protein LOC763830, partial [Strongylocentrotus purpuratus]	Replication, recombination and repair
TRINITY_DN87150_c0_g1	1.98667	1.73	1.67667	0.323333	1.60667	PREDICTED: uncharacterized protein LOC108672335, partial [Hyalella azteca]	--
TRINITY_DN87151_c6_g1	2.69667	5.14333	4.57333	0.993333	8.50667	Retrovirus-related Pol polyprotein from transposon 17.6 [Exaiptasia pallida]	Replication, recombination and repair
TRINITY_DN87161_c6_g1	2.49333	5.93	0.746667	0.193333	1.45	#N/A	#N/A
TRINITY_DN87178_c1_g1	5.95667	3.05667	8.49333	0.316667	1.69667	uncharacterized protein LOC111612814 [Centruroides sculpturatus]	#N/A
TRINITY_DN87183_c4_g1	1.48	2.08333	1.56	0.416667	1.95667	Retrovirus-related Pol polyprotein from transposon 17.6 [Exaiptasia pallida]	Replication, recombination and repair
TRINITY_DN87184_c6_g1	3.07667	6.77667	3.46667	0.473333	1.85667	Retrovirus-related Pol polyprotein from transposon 17.6 [Exaiptasia pallida]	Replication, recombination and repair
TRINITY_DN87185_c3_g2	0.693333	1.54	1.83333	0.216667	0.816667	PREDICTED: uncharacterized protein LOC108681191 [Hyalella azteca]	#N/A
TRINITY_DN87187_c2_g1	13.5767	20.4033	4.50333	0.61	12.92	Retrovirus-related Pol polyprotein from transposon 17.6 [Exaiptasia pallida]	Replication, recombination and repair
TRINITY_DN87188_c4_g1	3.27333	5.41333	3.71667	0.966667	4.01333	PREDICTED: uncharacterized protein LOC108672335, partial [Hyalella azteca]	--
TRINITY_DN87198_c3_g2	1.86667	4.23667	2.29333	0.703333	3.75	PREDICTED: uncharacterized protein LOC108672335, partial [Hyalella azteca]	--
TRINITY_DN87205_c6_g2	2.30667	2.56	3.89667	0.393333	2.71667	hypothetical protein BSL78_15582 [Apostichopus japonicus]	Replication, recombination and repair
TRINITY_DN87206_c3_g1	3.07667	10.2333	3.85667	0.16	6.74667	uncharacterized protein LOC111128597 [Crassostrea virginica]	Replication, recombination and repair
TRINITY_DN87206_c4_g1	3.26667	7.99333	2.61333	0.556667	6.31	uncharacterized protein LOC106153529 [Lingula anatina]	--
TRINITY_DN87206_c5_g3	3.45	5.01333	1.73333	0.67	4.88	hypothetical protein BSL78_12256 [Apostichopus japonicus]	Replication, recombination and repair
TRINITY_DN87217_c4_g1	3.39333	5.35333	3.86	1.69333	6.08333	PREDICTED: uncharacterized protein LOC108672335, partial [Hyalella azteca]	--
TRINITY_DN87223_c6_g1	3.25667	3.23667	2.25333	1.01	4.05	PREDICTED: uncharacterized protein LOC108680125 [Hyalella azteca]	Replication, recombination and repair
TRINITY_DN87225_c8_g1	63.0633	85.25	7.24333	2.60667	34.97	Retrovirus-related Pol polyprotein from transposon 17.6 [Exaiptasia pallida]	Replication, recombination and repair
TRINITY_DN87234_c10_g1	26.27	49.1867	3.38333	0.366667	13.6333	uncharacterized protein LOC111109348 [Crassostrea virginica]	Replication, recombination and repair
TRINITY_DN87234_c11_g1	60.2867	105.603	67.38	12.0633	85.0233	Retrovirus-related Pol polyprotein from transposon 17.6 [Exaiptasia pallida]	Replication, recombination and repair
TRINITY_DN87234_c8_g1	16.6967	46.21	3.42	0.246667	22.3733	Retrovirus-related Pol polyprotein from transposon 17.6 [Exaiptasia pallida]	Replication, recombination and repair

## Sheet: Table S4
#id	O1	O2	O3	O4	O5	NR	COG
TRINITY_DN64995_c0_g1	0.13	0.563333	0.19	9.65	1.74	D-beta-hydroxybutyrate dehydrogenase, mitochondrial-like [Eurytemora affinis]	--
TRINITY_DN65230_c0_g1	0.67	0.823333	0.476667	7.7	0.606667	PREDICTED: glycine N-acyltransferase isoform X3 [Crassostrea gigas]	--
TRINITY_DN65937_c0_g1	0.293333	0.373333	0.336667	3.74333	0.246667	PREDICTED: ADP-ribosylation factor-like protein 4C [Hyalella azteca]	General function prediction only
TRINITY_DN66960_c0_g1	0.713333	0.313333	1.22667	4.57333	0.216667	PREDICTED: uncharacterized protein LOC108669175 [Hyalella azteca]	--
TRINITY_DN67706_c1_g2	70.6833	23.19	22.9133	366.71	50.61	Hsc70 [Palaemon carinicauda]	--
TRINITY_DN70193_c1_g1	20.9567	15.5833	32.3567	73.3267	15.4133	hypothetical protein WN51_03660 [Melipona quadrifasciata]	--
TRINITY_DN73457_c1_g2	0.516667	0.416667	1.97667	7.21	0.356667	hypothetical protein OCBIM_22018380mg, partial [Octopus bimaculoides]	--
TRINITY_DN74054_c2_g2	12.2267	4.56667	7.62333	28.4033	6.75667	uncharacterized protein LOC111873385 [Cryptotermes secundus]	--
TRINITY_DN76778_c1_g1	9.71667	8.18	18.4267	33.8133	7.08333	mothers against decapentaplegic-like protein 1 [Branchiostoma floridae]	--
TRINITY_DN77008_c0_g1	1.26	0.976667	0.946667	5.65333	0.18	PREDICTED: uncharacterized protein LOC100574388 [Acyrthosiphon pisum]	--
TRINITY_DN77799_c2_g1	26.1433	19.4833	20.8533	75.6833	5.11667	PREDICTED: protein bric-a-brac 1-like isoform X4 [Hyalella azteca]	--
TRINITY_DN77956_c1_g1	90.2967	94.4	27.91	663.113	78.54	leucine rich repeat only protein 2 [Litopenaeus vannamei]	Function unknown
TRINITY_DN78472_c1_g1	1.14	0.306667	0.39	7.12333	0.193333	PREDICTED: uncharacterized protein LOC108664518 [Hyalella azteca]	--
TRINITY_DN78873_c0_g3	0.0167	0	0.01	2.03333	0.03	RNA-directed RNA polymerase L [Blattella germanica]	--
TRINITY_DN78999_c1_g2	4.35	6.81333	5.41667	26.9333	6.33667	SJCHGC01971 protein, partial [Schistosoma japonicum]	--
TRINITY_DN79286_c0_g4	0.413333	0.336667	1.49667	7.79667	0.323333	hypothetical protein B7P43_G12221 [Cryptotermes secundus]	--
TRINITY_DN81243_c0_g2	6.47	5.92333	9.50667	15.74	3.51333	PREDICTED: uncharacterized protein LOC108677925 [Hyalella azteca]	--
TRINITY_DN81707_c0_g1	0.496667	2.28667	1.06333	24.9367	1.02333	hypothetical protein BRAFLDRAFT_131152 [Branchiostoma floridae]	--
TRINITY_DN82475_c2_g1	2.04	0.936667	8.87	30.91	1.99667	PREDICTED: protein sister of odd and bowel-like [Apis cerana]	--
TRINITY_DN83757_c1_g1	7.02667	4.12	7.54	161.903	17.69	nanos-like protein [Saccoglossus kowalevskii]	--
TRINITY_DN84000_c0_g3	18.7533	17.3567	19.6567	35.07	8.02	PREDICTED: proclotting enzyme-like isoform X3 [Hyalella azteca]	--
TRINITY_DN84655_c1_g1	0.243333	0.45	0.703333	4.53	0.196667	uncharacterized protein LOC111626157 [Centruroides sculpturatus]	--
TRINITY_DN85568_c1_g1	3.44333	4.81667	4.46667	23.7033	11.56	hypothetical protein M514_15426, partial [Trichuris suis]	--
TRINITY_DN86102_c1_g1	1.79667	2.08333	0.536667	12.0267	1.21667	PREDICTED: uncharacterized protein K02A2.6-like [Saccoglossus kowalevskii]	Replication, recombination and repair
TRINITY_DN86182_c1_g1	0.616667	0.8	0.36	2.42	0.646667	hypothetical protein DAPPUDRAFT_44658, partial [Daphnia pulex]	--
TRINITY_DN86389_c3_g1	4.19	4.11	11.76	34.11	2.57333	uncharacterized protein LOC106678060 [Halyomorpha halys]	--
TRINITY_DN86446_c0_g1	0.266667	0.746667	1.52667	11.5967	0.35	PREDICTED: polycystic kidney disease protein 1-like 2 [Hyalella azteca]	--

## Sheet: Table S5
#id	O1	O2	O3	O4	O5	NR	COG
TRINITY_DN61488_c0_g2	0	1.64333	0.48	0.13	0.0533	#N/A	#N/A
TRINITY_DN63031_c0_g1	5.84667	1.87	183.34	696.233	56.5767	vitellogenin [Macrobrachium nipponense]	--
TRINITY_DN64603_c0_g1	2.08333	4.71	24.0467	21.2933	3.25333	PREDICTED: alkaline phosphatase-like [Hyalella azteca]	Inorganic ion transport and metabolism
TRINITY_DN65299_c0_g1	0	0	0.153333	4.15	0	hypothetical protein [Monosiga brevicollis MX1]	#N/A
TRINITY_DN65801_c0_g1	0.433333	2.43	24.1467	11.2733	0.473333	PREDICTED: uncharacterized protein LOC103516794 [Diaphorina citri]	--
TRINITY_DN66388_c0_g1	0	0.14	0.946667	2.04667	0.0767	cilia- and flagella-associated protein 44-like isoform X2 [Stylophora pistillata]	#N/A
TRINITY_DN67107_c0_g1	13.06	12.4367	72.0933	49.8267	21.3	PREDICTED: uncharacterized protein LOC105381025 [Plutella xylostella]	--
TRINITY_DN67179_c5_g2	0.933333	3.22667	16.7767	21.9433	1.63	PREDICTED: uncharacterized protein LOC100892803 [Strongylocentrotus purpuratus]	#N/A
TRINITY_DN67323_c0_g1	0.213333	0.406667	5.92	12.94	0.496667	Coagulation factor V [Mizuhopecten yessoensis]	--
TRINITY_DN67990_c0_g1	0.373333	5.19	11.29	3.16667	1.31333	#N/A	#N/A
TRINITY_DN69601_c0_g1	0.196667	0.926667	5.53333	6.14	0.546667	hypothetical protein OCBIM_22003995mg [Octopus bimaculoides]	#N/A
TRINITY_DN70202_c3_g1	4.21	2.77667	13.1867	10.5533	7.17	PREDICTED: zinc finger protein 678-like [Branchiostoma belcheri]	General function prediction only
TRINITY_DN70895_c2_g2	3.72333	3.14667	13.45	7.62	6.86	PREDICTED: ribosome-recycling factor, mitochondrial [Tribolium castaneum]	Translation, ribosomal structure and biogenesis
TRINITY_DN70915_c4_g2	4.68333	5.23	42.1733	55.64	6.5	PREDICTED: uncharacterized protein DDB_G0271670 [Harpegnathos saltator]	--
TRINITY_DN70944_c6_g1	0	0	1.10333	2.68667	0	PREDICTED: uncharacterized protein LOC107344245 [Acropora digitifera]	#N/A
TRINITY_DN71256_c0_g1	0.953333	1.65667	14.2233	31.5867	2.9	Histone-lysine N-methyltransferase PRDM9, partial [Stegodyphus mimosarum]	General function prediction only
TRINITY_DN71549_c3_g1	0.256667	0.953333	6.82333	4.47333	0.55	PREDICTED: transcriptional regulator CRZ2-like [Hyalella azteca]	General function prediction only
TRINITY_DN71790_c1_g1	2.20333	2.83667	14.0967	36.5567	4.74667	hypothetical protein EAH_00043820 [Eimeria acervulina]	--
TRINITY_DN72043_c2_g1	8.95	13.4733	36.6833	59.47	12.4267	PREDICTED: zinc finger protein 91-like [Octopus bimaculoides]	General function prediction only
TRINITY_DN72270_c1_g1	24.3333	103.53	474.257	325.11	32.2733	metallothionein [Litopenaeus vannamei]	--
TRINITY_DN72575_c2_g1	913.76	847.56	4759.38	3762.58	1326.22	hypothetical protein LOTGIDRAFT_146648, partial [Lottia gigantea]	--
TRINITY_DN73737_c0_g2	154.683	108.877	725.353	845.16	324.23	hypothetical protein TRFO_13845 [Tritrichomonas foetus]	--
TRINITY_DN73927_c2_g1	7.6	12.3133	55.23	84.13	3.45	chromobox protein homolog 1-like [Spodoptera litura]	--
TRINITY_DN74179_c2_g1	11.0133	8.84333	50.6533	28.0133	14.3633	KN motif and ankyrin repeat domain-containing protein 2-like [Folsomia candida]	--
TRINITY_DN74967_c3_g1	12.4767	13.53	77.74	73.0433	43.7933	PREDICTED: subgroup A Rous sarcoma virus receptor pg950-like [Hyalella azteca]	--
TRINITY_DN75128_c0_g4	0	0.0467	1.68333	3.68333	0.0367	PREDICTED: homeobox protein Hox-B3a-like [Biomphalaria glabrata]	#N/A
TRINITY_DN75183_c0_g2	0	0	0.65	9.91333	0.0767	hypothetical protein B9Z55_012234 [Caenorhabditis nigoni]	#N/A
TRINITY_DN75614_c4_g2	0.443333	30.6433	453.343	236.637	0.336667	Uncharacterized protein APZ42_017260 [Daphnia magna]	--
TRINITY_DN75616_c0_g2	0.696667	1.69333	4.80333	5.73667	0.763333	PREDICTED: uncharacterized protein LOC108671450 [Hyalella azteca]	#N/A
TRINITY_DN75620_c0_g1	0.05	0.27	5.04667	19.0833	0.486667	PREDICTED: uncharacterized protein LOC108666881 [Hyalella azteca]	--
TRINITY_DN75769_c0_g1	1.14	7.76	16.1367	48.3733	1.52333	PREDICTED: extensin-like [Trachymyrmex cornetzi]	#N/A
TRINITY_DN75769_c0_g2	0.383333	1.20333	7.31667	13.43	0.693333	sporozoite surface protein 2 [Bombyx mori]	#N/A
TRINITY_DN76834_c1_g1	0	0.456667	1.54	39.7367	3.01	hypothetical protein BOX15_Mlig006395g1 [Macrostomum lignano]	#N/A
TRINITY_DN77700_c0_g2	2.74	4.91	24.87	35.9433	5.69	solute carrier family 2, facilitated glucose transporter member 1-like, partial [Procambarus clarkii]	--
TRINITY_DN78842_c0_g1	5.54	6.29333	19.3533	14.3333	5	Malectin-B [Cryptotermes secundus]	--
TRINITY_DN78913_c0_g1	0.296667	0.533333	8.15	17.72	0.48	PREDICTED: hornerin [Tribolium castaneum]	--
TRINITY_DN78913_c0_g2	0.566667	0.51	6.74	11.2033	1.11667	predicted protein [Nematostella vectensis]	--
TRINITY_DN79400_c4_g1	2.39667	4.54	13.1467	19.9667	4.73	glycine receptor subunit alpha-3 [Anoplophora glabripennis]	#N/A
TRINITY_DN79728_c2_g1	0	0.196667	0.383333	3.81667	0	hypothetical protein OCBIM_22029413mg, partial [Octopus bimaculoides]	#N/A
TRINITY_DN80275_c0_g1	3.54667	2.50333	11.9067	8.88667	3.72333	zinc finger protein 271-like [Centruroides sculpturatus]	General function prediction only
TRINITY_DN81196_c1_g1	12.1233	16.6767	79.79	38.1667	18.5933	LIM domain and actin-binding protein 1 isoform X21 [Cimex lectularius]	--
TRINITY_DN81201_c0_g1	0.496667	2.3	8.55333	11.5933	0.753333	olfactory ionotropic receptor IR7 [Panulirus argus]	--
TRINITY_DN81482_c3_g1	0.316667	1.06333	14.9267	19.67	1.89333	PREDICTED: zinc finger protein 184 isoform X1 [Drosophila eugracilis]	--
TRINITY_DN81852_c0_g1	5.01667	9.89333	56.7167	91.1667	11.6067	hypothetical protein C0Q70_10829 [Pomacea canaliculata]	--
TRINITY_DN81884_c3_g1	0	0.0633	0.783333	1.56333	0	CG11550 [Drosophila busckii]	#N/A
TRINITY_DN81946_c1_g1	0	1.45	9.37	70.5133	3.05667	complexin [Echinococcus multilocularis]	#N/A
TRINITY_DN82939_c0_g1	2.08667	3.11667	9.48333	9.22	1.38	probable glutamate receptor [Limulus polyphemus]	#N/A
TRINITY_DN83161_c0_g1	20.2367	25.15	125.25	105.14	43.1533	viral A-type inclusion protein [Trichomonas vaginalis G3]	Replication, recombination and repair
TRINITY_DN83260_c0_g1	0.423333	0.343333	5.67	6.87667	0.146667	PREDICTED: pentraxin-related protein PTX3-like [Hyalella azteca]	--
TRINITY_DN83567_c1_g1	4.77	7.85333	28.1533	20.8467	11.3467	uncharacterized protein C15orf41-like [Mizuhopecten yessoensis]	--
TRINITY_DN83815_c0_g1	6.1	14.72	46.4167	55.3433	4.49333	proteophosphoglycan ppg4 [Leishmania braziliensis MHOM/BR/75/M2904]	#N/A
TRINITY_DN83886_c0_g1	2.21333	3.23667	20.4633	9.08	4.34667	hypothetical protein OCBIM_22019858mg [Octopus bimaculoides]	General function prediction only
TRINITY_DN84503_c0_g2	6.4	9.95667	58.5467	31.3633	38.8233	PREDICTED: gamma-butyrobetaine dioxygenase-like [Hyalella azteca]	Secondary metabolites biosynthesis, transport and catabolism
TRINITY_DN84535_c0_g1	0.333333	0.21	1.81667	0.916667	0.686667	uncharacterized protein LOC107437515 [Parasteatoda tepidariorum]	--
TRINITY_DN85031_c0_g1	5.35333	5.21333	38.5133	42.9	17.6467	PREDICTED: solute carrier family 25 member 48-like [Hyalella azteca]	--
TRINITY_DN85251_c0_g2	56.65	131.483	730.64	311.813	123.013	Niemann-Pick type C-2-like protein [Penaeus monodon]	--
TRINITY_DN85315_c1_g1	1.88	5.62333	38.4267	9.92667	13.2133	PREDICTED: phosphoserine phosphatase-like [Hyalella azteca]	Amino acid transport and metabolism
TRINITY_DN85530_c0_g1	0.16	1.64333	1.50333	11.75	1.26	PREDICTED: glutamate-gated chloride channel-like [Hyalella azteca]	#N/A
TRINITY_DN85554_c0_g2	93.5633	107.32	533.703	339.603	176.86	tetratricopeptide repeat protein 9C [Lingula anatina]	General function prediction only
TRINITY_DN86104_c1_g1	0.163333	11.3633	8.97333	3.44333	2.27667	#N/A	#N/A
TRINITY_DN86291_c8_g1	35.9967	188.843	1529.42	557.583	64.1667	cystatin 2, partial [Cherax quadricarinatus]	--
TRINITY_DN86529_c0_g2	75.45	78.3333	496.57	277.567	145.433	cathepsin D [Palaemon carinicauda]	--
TRINITY_DN86529_c0_g3	73.5567	109.547	461.327	276.317	147.22	cathepsin-D [Macrobrachium rosenbergii]	--
TRINITY_DN86627_c3_g2	3.36	3.19333	15.15	24.2067	1.55667	Fem-1C [Eriocheir sinensis]	General function prediction only
TRINITY_DN87049_c1_g1	2.64333	2.65667	11.6833	9.19667	6.84667	polyprotein [Blattella germanica]	--

## Sheet: Table S6
	F	R
beta-galactosidase	TTGTATCTCGGGAGGAAAGCATC	CTTGCAGAGAATTATGGTCGCTG
N-sulfoglucosamine sulfohydrolase	CACGGCTATCAAAATGCCTAACC	CGAATGGGTAAACAGACTCAGGT
GST	TTACATAGCCAGCCAATACGGAA	ATGTCGTTTAGCCATTTGAGAGC
cathepsin B	CAGCAAACAATCCTCATGGAAGG	CTTCAGCAATGGTTGGACAATGG
cathepsin D	ACTCCTCCTCAGTCCTTTAGAGT	CTGCAAATGTCTGGTCTTTCACA
cathepsin L	GTCCTTGCACTATGCCTCTGTAT	TGATCTTCAGGTCGAAAGTCTCC
cystatin	TTGGTGGTTTTAGTGAGGCTGAT	GCAGCCGCTAATATCCTCTAAGT
legumain 1	GGATGGAGGATACTGAAGCCAAT	CTCATTTGTTGCGGACTTCAGTT
legumain 2	GCAATGTCGGTTTCTTCTCCTTC	ATGTACGTGTCTCTGAGTTCGTC
MANBA	TTACCGATTCAACGACCTCAACT	GGTCTACCACATTTGACTCCTGT
Niemann-Pick C2	TGTCTCTTTCATTCCCATTCCGT	GCTGTACTGGGAATTTGATGCAG
chitinase 1	AGCCATATACTCACCACCATTCC	AGGTATCCAGGTTCTCTCGTGTA
chitinase 2	GCAAATACTCCGACAAGGACAAC	CATGGAGTGAGTATCAGCGAAGT
chitinase 3	CAGGAGACCTTTGTACTCACCTC	CAACTGGGAGTATTTCTTGCCAC
3-hydroxybutyrate dehydrogenase	ACGTCTTTGGGCACATATCAGTA	GTTCTATGAGAGCAACATGGACG
kappa-type opioid receptor	ACGTTGAAAGAAGTGTTAGGGGA	TTGCCTGAAAAACAGTGAAGGTG
myosin heavy chain 67	CTGGCTGTTTCGACAGTTACAAA	GTTGTGCTATGCGGGTAAAACTT
EIF 5A	GTTGTATGCAGTCGGCCATATTT	TGTCCTGAAGGTGGTGATAATGA
